# Supplementary material for: Developing a bioinformatics pipeline for comparative protein classification analysis
Source: BMC Genom Data. 2022 Jun 6;23:43. doi: 10.1186/s12863-022-01045-x (PMC9172112; doi:10.1186/s12863-022-01045-x)
Supplement: Supplementary file 4 — Additional file 4 Elements from B. rapa Pekinensis group retrieved from different database sources. Entry IDs, protein names and the databases sources are highlighted in yellow. [file 12863_2022_1045_MOESM4_ESM.xlsx]

## Sheet: Sheet0
The table reports 35 elements from B. rapa Pekinensis group retrieved from different database sources.
Entry IDs, protein names and the databases sources (SUPFAM, STRING, InPARANOID) are highlighted in yellow.
Entry	Entry name	Status	Protein names	Gene names	Organism	Length	Gene ontology (molecular function)	Gene ontology (cellular component)	Gene ontology (biological process)	Protein families	Gene names (ORF )	Gene names (primary )	Cross-reference (EMBL)	Cross-reference (CCDS)	Cross-reference (BRENDA)	Cross-reference (PANTHER)	Cross-reference (Pfam)	Cross-reference (SUPFAM)	Cross-reference (PROSITE)	Cross-reference (eggNOG)	Cross-reference (InParanoid)	Pathway	Cross-reference (STRING)	Cross-reference (ProteomicsDB)	Ensembl transcript	Cross-reference (KEGG)
M4EVD7	M4EVD7_BRARP	unreviewed	Phytoene dehydrogenase (EC 1.3.5.5)		Brassica rapa subsp. pekinensis (Chinese cabbage) (Brassica pekinensis)	563	oxidoreductase activity [GO:0016491]; phytoene dehydrogenase activity [GO:0016166]	chloroplast thylakoid [GO:0009534]; chromoplast [GO:0009509]; membrane [GO:0016020]	carotenoid biosynthetic process [GO:0016117]	Carotenoid/retinoid oxidoreductase family							PF01593;	SSF51905;		KOG0029;	M4EVD7;	PATHWAY: Carotenoid biosynthesis. {ECO:0000256|ARBA:ARBA00004829}.; PATHWAY: Carotenoid biosynthesis; lycopene biosynthesis. {ECO:0000256|ARBA:ARBA00004900, ECO:0000256|RuleBase:RU368016}.	3711.Bra032770.1-P;
M4D2P8	M4D2P8_BRARP	unreviewed	Phytoene dehydrogenase (EC 1.3.5.5)		Brassica rapa subsp. pekinensis (Chinese cabbage) (Brassica pekinensis)	557	oxidoreductase activity [GO:0016491]; phytoene dehydrogenase activity [GO:0016166]	chloroplast thylakoid [GO:0009534]; chromoplast [GO:0009509]; membrane [GO:0016020]	carotenoid biosynthetic process [GO:0016117]	Carotenoid/retinoid oxidoreductase family							PF01593;	SSF51905;		KOG0029;	M4D2P8;	PATHWAY: Carotenoid biosynthesis. {ECO:0000256|ARBA:ARBA00004829}.; PATHWAY: Carotenoid biosynthesis; lycopene biosynthesis. {ECO:0000256|ARBA:ARBA00004900, ECO:0000256|RuleBase:RU368016}.	3711.Bra010751.1-P;
M4FH33	M4FH33_BRARP	unreviewed	Zeta-carotene desaturase (EC 1.3.5.6) (9,9'-di-cis-zeta-carotene desaturase)		Brassica rapa subsp. pekinensis (Chinese cabbage) (Brassica pekinensis)	561	7,9,9'-tricis-neurosporene:quinone oxidoreductase activity [GO:0052887]; 9,9'-dicis-carotene:quinone oxidoreductase activity [GO:0052886]; carotene 7,8-desaturase activity [GO:0016719]; oxidoreductase activity [GO:0016491]	chloroplast [GO:0009507]; chromoplast [GO:0009509]	carotenoid biosynthetic process [GO:0016117]	Zeta carotene desaturase family							PF01593;	SSF51905;		KOG0029;	M4FH33;	PATHWAY: Carotenoid biosynthesis. {ECO:0000256|ARBA:ARBA00004829}.; PATHWAY: Carotenoid biosynthesis; lycopene biosynthesis. {ECO:0000256|ARBA:ARBA00004900, ECO:0000256|RuleBase:RU362008}.	3711.Bra040411.1-P;
B9VUW3	B9VUW3_BRARP	unreviewed	Zeta-carotene desaturase (EC 1.3.5.6) (9,9'-di-cis-zeta-carotene desaturase)		Brassica rapa subsp. pekinensis (Chinese cabbage) (Brassica pekinensis)	561	7,9,9'-tricis-neurosporene:quinone oxidoreductase activity [GO:0052887]; 9,9'-dicis-carotene:quinone oxidoreductase activity [GO:0052886]; carotene 7,8-desaturase activity [GO:0016719]	chloroplast [GO:0009507]; chromoplast [GO:0009509]	carotenoid biosynthetic process [GO:0016117]	Zeta carotene desaturase family			FJ606827;				PF01593;	SSF51905;				PATHWAY: Carotenoid biosynthesis. {ECO:0000256|ARBA:ARBA00004829}.; PATHWAY: Carotenoid biosynthesis; lycopene biosynthesis. {ECO:0000256|ARBA:ARBA00004900, ECO:0000256|RuleBase:RU362008}.
B9VUW2	B9VUW2_BRARP	unreviewed	Phytoene dehydrogenase (EC 1.3.5.5)		Brassica rapa subsp. pekinensis (Chinese cabbage) (Brassica pekinensis)	565	phytoene dehydrogenase activity [GO:0016166]	chromoplast [GO:0009509]; membrane [GO:0016020]	carotenoid biosynthetic process [GO:0016117]	Carotenoid/retinoid oxidoreductase family			FJ606826;				PF01593;	SSF51905;				PATHWAY: Carotenoid biosynthesis. {ECO:0000256|ARBA:ARBA00004829}.; PATHWAY: Carotenoid biosynthesis; lycopene biosynthesis. {ECO:0000256|ARBA:ARBA00004900, ECO:0000256|RuleBase:RU368016}.
M4DAU4	M4DAU4_BRARP	unreviewed	Ubiquinol oxidase (EC 1.10.3.11)		Brassica rapa subsp. pekinensis (Chinese cabbage) (Brassica pekinensis)	354	alternative oxidase activity [GO:0009916]; metal ion binding [GO:0046872]; ubiquinol:oxygen oxidoreductase activity [GO:0102721]	integral component of membrane [GO:0016021]; mitochondrion [GO:0005739]; respirasome [GO:0070469]; thylakoid [GO:0009579]	alternative respiration [GO:0010230]; carotenoid biosynthetic process [GO:0016117]	Alternative oxidase family						PTHR31803;	PF01786;			ENOG502QRMM;	M4DAU4;		3711.Bra013604.1-P;
M4ERW2	M4ERW2_BRARP	unreviewed	Prolycopene isomerase (EC 5.2.1.13)	CRTISO	Brassica rapa subsp. pekinensis (Chinese cabbage) (Brassica pekinensis)	589	carotenoid isomerase activity [GO:0046608]; oxidoreductase activity [GO:0016491]	chloroplast membrane [GO:0031969]	carotenoid biosynthetic process [GO:0016117]	Carotenoid/retinoid oxidoreductase family, CrtISO subfamily		CRTISO	MN338561;				PF01593;	SSF51905;		KOG4254;	M4ERW2;	PATHWAY: Carotenoid biosynthesis. {ECO:0000256|ARBA:ARBA00004829}.; PATHWAY: Carotenoid biosynthesis; lycopene biosynthesis. {ECO:0000256|ARBA:ARBA00004900}.	3711.Bra031539.1-P;
A0A6H1QTM8	A0A6H1QTM8_BRARP	unreviewed	Prolycopene isomerase (EC 5.2.1.13)	CRTISO	Brassica rapa subsp. pekinensis (Chinese cabbage) (Brassica pekinensis)	585	carotenoid isomerase activity [GO:0046608]; oxidoreductase activity [GO:0016491]	chloroplast membrane [GO:0031969]	carotenoid biosynthetic process [GO:0016117]	Carotenoid/retinoid oxidoreductase family, CrtISO subfamily		CRTISO	MN338563;MN338564;MN338565;MN650608;				PF01593;	SSF51905;				PATHWAY: Carotenoid biosynthesis. {ECO:0000256|ARBA:ARBA00004829}.; PATHWAY: Carotenoid biosynthesis; lycopene biosynthesis. {ECO:0000256|ARBA:ARBA00004900}.
A0A6H1QTG6	A0A6H1QTG6_BRARP	unreviewed	Prolycopene isomerase (EC 5.2.1.13)	CRTISO	Brassica rapa subsp. pekinensis (Chinese cabbage) (Brassica pekinensis)	587	carotenoid isomerase activity [GO:0046608]; oxidoreductase activity [GO:0016491]	chloroplast membrane [GO:0031969]	carotenoid biosynthetic process [GO:0016117]	Carotenoid/retinoid oxidoreductase family, CrtISO subfamily		CRTISO	MN338562;				PF01593;	SSF51905;				PATHWAY: Carotenoid biosynthesis. {ECO:0000256|ARBA:ARBA00004829}.; PATHWAY: Carotenoid biosynthesis; lycopene biosynthesis. {ECO:0000256|ARBA:ARBA00004900}.
M4FGV2	M4FGV2_BRARP	unreviewed	EFG_C domain-containing protein		Brassica rapa subsp. pekinensis (Chinese cabbage) (Brassica pekinensis)	668	9-cis-epoxycarotenoid dioxygenase activity [GO:0045549]; carotenoid dioxygenase activity [GO:0010436]; metal ion binding [GO:0046872]		carotene catabolic process [GO:0016121]	Carotenoid oxygenase family						PTHR10543;	PF00679;PF03055;	SSF54980;		KOG0465;KOG1285;	M4FGV2;		3711.Bra040330.1-P;
M4EM05	M4EM05_BRARP	unreviewed	Uncharacterized protein		Brassica rapa subsp. pekinensis (Chinese cabbage) (Brassica pekinensis)	493	lycopene beta cyclase activity [GO:0045436]; oxidoreductase activity [GO:0016491]; oxidoreductase activity, acting on paired donors, with incorporation or reduction of molecular oxygen [GO:0016705]		carotene biosynthetic process [GO:0016120]; ubiquinone biosynthetic process [GO:0006744]; xanthophyll biosynthetic process [GO:0016123]	Lycopene cyclase family								SSF51905;		ENOG502QT2F;	M4EM05;	PATHWAY: Carotenoid biosynthesis. {ECO:0000256|ARBA:ARBA00004829}.	3711.Bra029825.1-P;
M4DET0	M4DET0_BRARP	unreviewed	Uncharacterized protein		Brassica rapa subsp. pekinensis (Chinese cabbage) (Brassica pekinensis)	585	carotenoid dioxygenase activity [GO:0010436]; metal ion binding [GO:0046872]	chloroplast stroma [GO:0009570]	carotene catabolic process [GO:0016121]	Carotenoid oxygenase family						PTHR10543;	PF03055;			KOG1285;	M4DET0;		3711.Bra015002.1-P;
M4CRJ7	M4CRJ7_BRARP	unreviewed	Uncharacterized protein		Brassica rapa subsp. pekinensis (Chinese cabbage) (Brassica pekinensis)	532	oxidoreductase activity, acting on paired donors, with incorporation or reduction of molecular oxygen [GO:0016705]	integral component of membrane [GO:0016021]	carotenoid biosynthetic process [GO:0016117]	Lycopene cyclase family								SSF51905;		ENOG502QT61;	M4CRJ7;	PATHWAY: Carotenoid biosynthesis. {ECO:0000256|ARBA:ARBA00004829}.	3711.Bra006838.1-P;
M4CEY7	M4CEY7_BRARP	unreviewed	Uncharacterized protein		Brassica rapa subsp. pekinensis (Chinese cabbage) (Brassica pekinensis)	530	oxidoreductase activity, acting on paired donors, with incorporation or reduction of molecular oxygen [GO:0016705]	integral component of membrane [GO:0016021]	carotenoid biosynthetic process [GO:0016117]	Lycopene cyclase family								SSF51905;		ENOG502QT61;	M4CEY7;	PATHWAY: Carotenoid biosynthesis. {ECO:0000256|ARBA:ARBA00004829}.	3711.Bra002769.1-P;
M4EU77	M4EU77_BRARP	unreviewed	Uncharacterized protein		Brassica rapa subsp. pekinensis (Chinese cabbage) (Brassica pekinensis)	588	carotenoid dioxygenase activity [GO:0010436]; metal ion binding [GO:0046872]	chloroplast stroma [GO:0009570]	carotene catabolic process [GO:0016121]	Carotenoid oxygenase family						PTHR10543;	PF03055;			KOG1285;	M4EU77;		3711.Bra032359.1-P;
M4EEX4	M4EEX4_BRARP	unreviewed	Uncharacterized protein		Brassica rapa subsp. pekinensis (Chinese cabbage) (Brassica pekinensis)	597	carotenoid dioxygenase activity [GO:0010436]; metal ion binding [GO:0046872]	chloroplast stroma [GO:0009570]	carotene catabolic process [GO:0016121]	Carotenoid oxygenase family						PTHR10543;	PF03055;			KOG1285;	M4EEX4;		3711.Bra027336.1-P;
M4CVW1	M4CVW1_BRARP	unreviewed	Uncharacterized protein		Brassica rapa subsp. pekinensis (Chinese cabbage) (Brassica pekinensis)	587	carotenoid dioxygenase activity [GO:0010436]; metal ion binding [GO:0046872]	chloroplast stroma [GO:0009570]	carotene catabolic process [GO:0016121]	Carotenoid oxygenase family						PTHR10543;	PF03055;			KOG1285;	M4CVW1;		3711.Bra008358.1-P;
B9VUW5	B9VUW5_BRARP	unreviewed	Lycopene epsilon-cyclase		Brassica rapa subsp. pekinensis (Chinese cabbage) (Brassica pekinensis)	531	oxidoreductase activity, acting on paired donors, with incorporation or reduction of molecular oxygen [GO:0016705]	integral component of membrane [GO:0016021]	carotenoid biosynthetic process [GO:0016117]	Lycopene cyclase family			FJ606829;					SSF51905;				PATHWAY: Carotenoid biosynthesis. {ECO:0000256|ARBA:ARBA00004829}.
M4CWH2	M4CWH2_BRARP	unreviewed	Uncharacterized protein		Brassica rapa subsp. pekinensis (Chinese cabbage) (Brassica pekinensis)	425	farnesyl-diphosphate farnesyltransferase activity [GO:0004310]; geranylgeranyl-diphosphate geranylgeranyltransferase activity [GO:0016767]; squalene synthase activity [GO:0051996]		carotenoid biosynthetic process [GO:0016117]	Phytoene/squalene synthase family								SSF48576;	PS01044;PS01045;	KOG1459;	M4CWH2;		3711.Bra008569.1-P;
M4CUD2	M4CUD2_BRARP	unreviewed	Uncharacterized protein		Brassica rapa subsp. pekinensis (Chinese cabbage) (Brassica pekinensis)	599	carotenoid dioxygenase activity [GO:0010436]; metal ion binding [GO:0046872]	chloroplast stroma [GO:0009570]	carotene catabolic process [GO:0016121]	Carotenoid oxygenase family						PTHR10543;	PF03055;			KOG1285;	M4CUD2;		3711.Bra007826.1-P;
M4CUD1	M4CUD1_BRARP	unreviewed	Uncharacterized protein		Brassica rapa subsp. pekinensis (Chinese cabbage) (Brassica pekinensis)	575	carotenoid dioxygenase activity [GO:0010436]; metal ion binding [GO:0046872]	chloroplast stroma [GO:0009570]	carotene catabolic process [GO:0016121]	Carotenoid oxygenase family						PTHR10543;	PF03055;			KOG1285;	M4CUD1;		3711.Bra007825.1-P;
M4FH71	M4FH71_BRARP	unreviewed	Uncharacterized protein		Brassica rapa subsp. pekinensis (Chinese cabbage) (Brassica pekinensis)	547	carotenoid dioxygenase activity [GO:0010436]; metal ion binding [GO:0046872]	chloroplast stroma [GO:0009570]	carotene catabolic process [GO:0016121]	Carotenoid oxygenase family						PTHR10543;	PF03055;			KOG1285;	M4FH71;		3711.Bra040449.1-P;
M4D4I0	M4D4I0_BRARP	unreviewed	Uncharacterized protein		Brassica rapa subsp. pekinensis (Chinese cabbage) (Brassica pekinensis)	568	carotenoid dioxygenase activity [GO:0010436]; metal ion binding [GO:0046872]	chloroplast [GO:0009507]	carotene catabolic process [GO:0016121]	Carotenoid oxygenase family						PTHR10543;	PF03055;			KOG1285;	M4D4I0;		3711.Bra011384.1-P;
M4D9Y8	M4D9Y8_BRARP	unreviewed	Uncharacterized protein		Brassica rapa subsp. pekinensis (Chinese cabbage) (Brassica pekinensis)	581	carotenoid dioxygenase activity [GO:0010436]; metal ion binding [GO:0046872]	chloroplast stroma [GO:0009570]	carotene catabolic process [GO:0016121]	Carotenoid oxygenase family						PTHR10543;	PF03055;			KOG1285;	M4D9Y8;		3711.Bra013298.1-P;
M4DWS4	M4DWS4_BRARP	unreviewed	Uncharacterized protein		Brassica rapa subsp. pekinensis (Chinese cabbage) (Brassica pekinensis)	567	carotenoid dioxygenase activity [GO:0010436]; metal ion binding [GO:0046872]	chloroplast stroma [GO:0009570]	carotene catabolic process [GO:0016121]	Carotenoid oxygenase family						PTHR10543;	PF03055;			KOG1285;	M4DWS4;		3711.Bra020970.1-P;
M4DA68	M4DA68_BRARP	unreviewed	Uncharacterized protein		Brassica rapa subsp. pekinensis (Chinese cabbage) (Brassica pekinensis)	504	carotenoid dioxygenase activity [GO:0010436]; metal ion binding [GO:0046872]	chloroplast stroma [GO:0009570]	carotene catabolic process [GO:0016121]	Carotenoid oxygenase family						PTHR10543;	PF03055;			KOG1285;	M4DA68;		3711.Bra013378.1-P;
B9VUW4	B9VUW4_BRARP	unreviewed	Lycopene beta-cyclase		Brassica rapa subsp. pekinensis (Chinese cabbage) (Brassica pekinensis)	493	oxidoreductase activity, acting on paired donors, with incorporation or reduction of molecular oxygen [GO:0016705]		carotenoid biosynthetic process [GO:0016117]	Lycopene cyclase family			FJ606828;					SSF51905;				PATHWAY: Carotenoid biosynthesis. {ECO:0000256|ARBA:ARBA00004829}.
M4E4A0	M4E4A0_BRARP	unreviewed	Uncharacterized protein		Brassica rapa subsp. pekinensis (Chinese cabbage) (Brassica pekinensis)	416	farnesyl-diphosphate farnesyltransferase activity [GO:0004310]; geranylgeranyl-diphosphate geranylgeranyltransferase activity [GO:0016767]; squalene synthase activity [GO:0051996]		carotenoid biosynthetic process [GO:0016117]	Phytoene/squalene synthase family								SSF48576;	PS01044;PS01045;	KOG1459;	M4E4A0;		3711.Bra023603.1-P;
M4CQA2	M4CQA2_BRARP	unreviewed	Uncharacterized protein		Brassica rapa subsp. pekinensis (Chinese cabbage) (Brassica pekinensis)	414	farnesyl-diphosphate farnesyltransferase activity [GO:0004310]; geranylgeranyl-diphosphate geranylgeranyltransferase activity [GO:0016767]; squalene synthase activity [GO:0051996]		carotenoid biosynthetic process [GO:0016117]	Phytoene/squalene synthase family								SSF48576;	PS01044;PS01045;	KOG1459;	M4CQA2;		3711.Bra006391.1-P;
M4D7Z3	M4D7Z3_BRARP	unreviewed	Uncharacterized protein		Brassica rapa subsp. pekinensis (Chinese cabbage) (Brassica pekinensis)	442	carotenoid dioxygenase activity [GO:0010436]; metal ion binding [GO:0046872]	chloroplast stroma [GO:0009570]	carotene catabolic process [GO:0016121]	Carotenoid oxygenase family						PTHR10543;	PF03055;			KOG1285;	M4D7Z3;		3711.Bra012603.1-P;
M4DW24	M4DW24_BRARP	unreviewed	Uncharacterized protein		Brassica rapa subsp. pekinensis (Chinese cabbage) (Brassica pekinensis)	476	oxidoreductase activity, acting on paired donors, with incorporation or reduction of molecular oxygen [GO:0016705]		carotenoid biosynthetic process [GO:0016117]	Lycopene cyclase family								SSF51905;			M4DW24;	PATHWAY: Carotenoid biosynthesis. {ECO:0000256|ARBA:ARBA00004829}.
M4DYG2	M4DYG2_BRARP	unreviewed	Uncharacterized protein		Brassica rapa subsp. pekinensis (Chinese cabbage) (Brassica pekinensis)	598	carotenoid dioxygenase activity [GO:0010436]; metal ion binding [GO:0046872]	chloroplast stroma [GO:0009570]	carotene catabolic process [GO:0016121]	Carotenoid oxygenase family						PTHR10543;	PF03055;			KOG1285;	M4DYG2;		3711.Bra021558.1-P;
M4CBH2	M4CBH2_BRARP	unreviewed	Uncharacterized protein		Brassica rapa subsp. pekinensis (Chinese cabbage) (Brassica pekinensis)	396	carotenoid dioxygenase activity [GO:0010436]; metal ion binding [GO:0046872]	chloroplast stroma [GO:0009570]	carotene catabolic process [GO:0016121]	Carotenoid oxygenase family						PTHR10543;	PF03055;			KOG1285;	M4CBH2;		3711.Bra001552.1-P;
M4F1T6	M4F1T6_BRARP	unreviewed	Uncharacterized protein		Brassica rapa subsp. pekinensis (Chinese cabbage) (Brassica pekinensis)	602	carotenoid dioxygenase activity [GO:0010436]; metal ion binding [GO:0046872]	chloroplast stroma [GO:0009570]	carotene catabolic process [GO:0016121]	Carotenoid oxygenase family						PTHR10543;	PF03055;			KOG1285;	M4F1T6;		3711.Bra035033.1-P;
Q5URR0	Q5URR0_BRARP	unreviewed	9-cis-epoxycarotenoid dioxygenase		Brassica rapa subsp. pekinensis (Chinese cabbage) (Brassica pekinensis)	562	metal ion binding [GO:0046872]; oxidoreductase activity, acting on single donors with incorporation of molecular oxygen, incorporation of two atoms of oxygen [GO:0016702]			Carotenoid oxygenase family			AY646239;			PTHR10543;	PF03055;
