# Supplementary material for: Developing a bioinformatics pipeline for comparative protein classification analysis
Source: BMC Genom Data. 2022 Jun 6;23:43. doi: 10.1186/s12863-022-01045-x (PMC9172112; doi:10.1186/s12863-022-01045-x)
Supplement: Supplementary file 5 — Additional file 5 Elements from A. thaliana retrieved from different databases: EnsemblPlants, InterPro, RefSeq and Inparanoid (highlighted in blue). The different columns present addional catalogued information retrieved via API linked to different Uniprot sources (highlighted in green). The identified proteins are putative carotenoid elements involved in the MEP pathway. [file 12863_2022_1045_MOESM5_ESM.xlsx]

## Sheet: Sheet0
The table reports 49 elements from A. thaliana retrieved from different databases: EnsemblPlants, InterPro, RefSeq and Inparanoid (highlighted in blue).
The different columns present addional catalogued information retrieved via API linked to different Uniprot sources (highlighted in green).
The identified proteins are putative carotenoid elements involved in the MEP pathway.
Entry	Status	EnsemblPlants transcript	Gene names (ORF )	Organism ID	Gene ontology (molecular function)	Protein families	Beta strand	Helix	Cross-reference (PANTHER)	Cross-reference (Pfam)	Gene names (synonym )	Cross-reference (eggNOG)	Cross-reference (EMBL)	Cross-reference (InterPro)	Cross-reference (RefSeq)	Protein names	Cross-reference (InParanoid)
O65572	reviewed	AT3G63520.1;	MAA21_150	3702	9-cis-epoxycarotenoid dioxygenase activity [GO:0045549]; carotenoid dioxygenase activity [GO:0010436]; metal ion binding [GO:0046872]	Carotenoid oxygenase family			PTHR10543;	PF03055;	NC1 NCED1	KOG1285;	AJ005813;AL163818;CP002686;BT000436;BT002102;	IPR004294;	NP_191911.1;	Carotenoid 9,10(9',10')-cleavage dioxygenase 1 (EC 1.14.99.n4) (AtCCD1) (Neoxanthin cleavage enzyme NC1) (AtNCED1)
Q8VY26	reviewed	AT4G32810.1;	T16I18.20	3702	9-cis-10'-apo-beta-carotenal cleavage oxygenase activity [GO:0102396]; all-trans-beta-apo-10'-carotenal cleavage oxygenase activity [GO:0102251]; carotenoid dioxygenase activity [GO:0010436]; metal ion binding [GO:0046872]; oxidoreductase activity, acting on single donors with incorporation of molecular oxygen, incorporation of two atoms of oxygen [GO:0016702]	Carotenoid oxygenase family			PTHR10543;	PF03055;	MAX4 NCED8	KOG1285;	AL161582;CP002687;AY074264;AY133732;	IPR004294;	NP_195007.2;	Carotenoid cleavage dioxygenase 8, chloroplastic (AtCCD8) (EC 1.13.11.69) (EC 1.13.11.70) (AtNCED8) (Protein MORE AXILLARY BRANCHING 4) (Protein MORE AXILLARY GROWTH 4)	Q8VY26;
Q7XJM2	reviewed	AT2G44990.1;	T14P1.21	3702	9-cis-beta-carotene 9',10'-cleavage oxygenase activity [GO:0102395]; 9-cis-epoxycarotenoid dioxygenase activity [GO:0045549]; carotenoid dioxygenase activity [GO:0010436]; metal ion binding [GO:0046872]; oxidoreductase activity, acting on single donors with incorporation of molecular oxygen, incorporation of two atoms of oxygen [GO:0016702]	Carotenoid oxygenase family			PTHR10543;	PF03055;	MAX3 NCED7	KOG1285;	CP002685;AK229864;	IPR004294;	NP_001318427.1;	Carotenoid cleavage dioxygenase 7, chloroplastic (AtCCD7) (AtNCED7) (Beta,beta-carotene 9',10'-oxygenase) (EC 1.13.11.68) (Protein MORE AXILLARY BRANCHING 3) (Protein MORE AXILLARY GROWTH 3)	Q7XJM2;
Q9M9Y8	reviewed	AT1G06820.1;	F4H5.10	3702	carotenoid isomerase activity [GO:0046608]; oxidoreductase activity [GO:0016491]	Carotenoid/retinoid oxidoreductase family, CrtISO subfamily				PF01593;	CCR2	KOG4254;	AC011001;CP002684;	IPR002937;IPR014101;IPR036188;	NP_172167.2;	Prolycopene isomerase, chloroplastic (CrtISO) (EC 5.2.1.13) (Carotenoid and chloroplast regulation protein 2) (Carotenoid isomerase)	Q9M9Y8;
O49675	reviewed	AT4G19170.1;	T18B16.140	3702	carotenoid dioxygenase activity [GO:0010436]; metal ion binding [GO:0046872]	Carotenoid oxygenase family			PTHR10543;	PF03055;	NCED4	KOG1285;	AL021687;AL161550;CP002687;AY136353;BT008785;AY056789;AK227175;	IPR004294;	NP_193652.1;	Probable carotenoid cleavage dioxygenase 4, chloroplastic (AtCCD4) (EC 1.14.99.-) (AtNCED4)	O49675;
Q7XU29	reviewed	Os04t0550600-01;	OsJ_15694 OSJNBb0034G17.9	39947	9-cis-beta-carotene 9',10'-cleavage oxygenase activity [GO:0102395]; 9-cis-epoxycarotenoid dioxygenase activity [GO:0045549]; carotenoid dioxygenase activity [GO:0010436]; metal ion binding [GO:0046872]; oxidoreductase activity, acting on single donors with incorporation of molecular oxygen, incorporation of two atoms of oxygen [GO:0016702]	Carotenoid oxygenase family			PTHR10543;	PF03055;	D17 HTD1	KOG1285;	AL663000;AP008210;AP014960;CM000141;	IPR004294;	XP_015637185.1;	Carotenoid cleavage dioxygenase 7, chloroplastic (OsCCD7) (Beta,beta-carotene 9',10'-oxygenase) (EC 1.13.11.68) (Protein DWARF-17) (Protein HIGH-TILLERING DWARF 1) (Protein MAX3 homolog)	Q7XU29;
Q38893	reviewed	AT3G04870.1;AT3G04870.2;AT3G04870.3;AT3G04870.4;	T9J14.18	3702	7,9,9'-tricis-neurosporene:quinone oxidoreductase activity [GO:0052887]; 9,9'-dicis-carotene:quinone oxidoreductase activity [GO:0052886]; carotene 7,8-desaturase activity [GO:0016719]; oxidoreductase activity [GO:0016491]	Zeta carotene desaturase family				PF01593;	CLB5 PDE181 SPC1 ZDS	KOG0029;	U38550;AF121947;AC009465;CP002686;CP002686;CP002686;CP002686;AY059920;AY072096;AY096583;AY086144;	IPR002937;IPR036188;IPR014103;	NP_001319473.1;NP_001319474.1;NP_187138.1;NP_974222.1;	Zeta-carotene desaturase, chloroplastic/chromoplastic (EC 1.3.5.6) (9,9'-di-cis-zeta-carotene desaturase) (Carotene 7,8-desaturase) (Protein CHLOROPLAST BIOGENESIS 5) (Protein PIGMENT DEFECTIVE 181) (Protein SPONTANEOUS CELL DEATH 1)	Q38893;
Q56X52	reviewed	AT4G22260.1;	T10I14_90	3702	alternative oxidase activity [GO:0009916]; metal ion binding [GO:0046872]; ubiquinol:oxygen oxidoreductase activity [GO:0102721]	Alternative oxidase family			PTHR31803;	PF01786;	IM PTOX	ENOG502QRMM;	AF098072;AJ004881;AL021712;AL161557;CP002687;AF324663;AF326898;AF339717;AY045699;BT000558;AK221825;	IPR002680;IPR038659;	NP_567658.1;	Ubiquinol oxidase 4, chloroplastic/chromoplastic (EC 1.10.3.11) (Alternative oxidase 4) (Plastid terminal oxidase) (Protein IMMUTANS)	Q56X52;
O04046	reviewed	AT2G23800.1;	F27L4.2	3702	dimethylallyltranstransferase activity [GO:0004161]; farnesyltranstransferase activity [GO:0004311]; geranyltranstransferase activity [GO:0004337]; metal ion binding [GO:0046872]; prenyltransferase activity [GO:0004659]	FPP/GGPP synthase family				PF00348;	GGPP5 GGPS2	KOG0776;	U44876;AC004482;CP002685;BT005328;AK117954;AY087521;D85029;	IPR008949;IPR000092;IPR033749;	NP_179960.1;	Heterodimeric geranylgeranyl pyrophosphate synthase large subunit 2 (GGPP synthase 2) (GGPS2) (EC 2.5.1.-) ((2E,6E)-farnesyl diphosphate synthase 2) (Dimethylallyltranstransferase 2) (EC 2.5.1.1) (Farnesyl diphosphate synthase 2) (Farnesyltranstransferase 2) (EC 2.5.1.29) (Geranyltranstransferase 2) (EC 2.5.1.10)	O04046;
P34802	reviewed	AT4G36810.1;	C7A10.550	3702	dimethylallyltranstransferase activity [GO:0004161]; farnesyltranstransferase activity [GO:0004311]; geranyltranstransferase activity [GO:0004337]; metal ion binding [GO:0046872]; prenyltransferase activity [GO:0004659]	FPP/GGPP synthase family	STRAND 164..166; /evidence="ECO:0007829|PDB:5E8L"	HELIX 76..94; /evidence="ECO:0007829|PDB:5E8L"; HELIX 101..111; /evidence="ECO:0007829|PDB:5E8L"; HELIX 118..129; /evidence="ECO:0007829|PDB:5E8L"; HELIX 138..155; /evidence="ECO:0007829|PDB:5E8L"; HELIX 172..176; /evidence="ECO:0007829|PDB:5E8L"; HELIX 178..199; /evidence="ECO:0007829|PDB:5E8L"; HELIX 207..221; /evidence="ECO:0007829|PDB:5E8L"; HELIX 226..232; /evidence="ECO:0007829|PDB:5E8L"; H…		PF00348;	GGPPS11 GGPS1	KOG0776;	L25813;Z99708;AL161590;CP002687;	IPR008949;IPR000092;IPR033749;	NP_195399.1;	Heterodimeric geranylgeranyl pyrophosphate synthase large subunit 1, chloroplastic (GGPP synthase 1) (GGPS1) (EC 2.5.1.-) ((2E,6E)-farnesyl diphosphate synthase 1) (Dimethylallyltranstransferase 1) (EC 2.5.1.1) (Farnesyl diphosphate synthase 1) (Farnesyltranstransferase 1) (EC 2.5.1.29) (Geranyltranstransferase 1) (EC 2.5.1.10)	P34802;
Q9SLG2	reviewed	AT2G18640.1;	F24H14.2	3702	dimethylallyltranstransferase activity [GO:0004161]; farnesyltranstransferase activity [GO:0004311]; geranyltranstransferase activity [GO:0004337]; metal ion binding [GO:0046872]; prenyltransferase activity [GO:0004659]	FPP/GGPP synthase family				PF00348;		KOG0776;	AC005724;AC006135;CP002685;DQ446521;L22347;	IPR008949;IPR000092;IPR033749;	NP_179454.1;	Geranylgeranyl pyrophosphate synthase 4 (GGPP synthase 4) (GGPS4) (EC 2.5.1.-) ((2E,6E)-farnesyl diphosphate synthase 4) (Dimethylallyltranstransferase 4) (EC 2.5.1.1) (Farnesyl diphosphate synthase 4) (Farnesyltranstransferase 4) (EC 2.5.1.29) (Geranyltranstransferase 4) (EC 2.5.1.10)	Q9SLG2;
O22043	reviewed	AT1G49530.1;	F13F21.3	3702	dimethylallyltranstransferase activity [GO:0004161]; farnesyltranstransferase activity [GO:0004311]; geranyltranstransferase activity [GO:0004337]; metal ion binding [GO:0046872]; prenyltransferase activity [GO:0004659]	FPP/GGPP synthase family				PF00348;		KOG0776;	AB000835;AC007504;CP002684;BT011230;BT012158;	IPR008949;IPR000092;IPR033749;	NP_175376.1;	Geranylgeranyl pyrophosphate synthase 6, mitochondrial (GGPP synthase 6) (GGPS6) (EC 2.5.1.-) ((2E,6E)-farnesyl diphosphate synthase 6) (Dimethylallyltranstransferase 6) (EC 2.5.1.1) (Farnesyl diphosphate synthase 6) (Farnesyltranstransferase 6) (EC 2.5.1.29) (Geranyltranstransferase 6) (EC 2.5.1.10)	O22043;
Q9FGC7	reviewed	AT5G67030.1 [Q9FGC7-1];AT5G67030.2 [Q9FGC7-2];	K8A10.10	3702	FAD binding [GO:0071949]; zeaxanthin epoxidase [overall] activity [GO:0009540]					PF01494;PF00498;	ABA1 IBS3 LOS6 NPQ2	KOG2614;	AB030296;AF134577;AF134578;AF281655;AF283761;AB026640;CP002688;CP002688;AY081304;AY093145;BT002560;	IPR002938;IPR036188;IPR000253;IPR008984;IPR017079;	NP_201504.2 [Q9FGC7-2];NP_851285.1 [Q9FGC7-1];	Zeaxanthin epoxidase, chloroplastic (AtZEP) (EC 1.14.15.21) (Protein ABA DEFICIENT 1) (AtABA1) (Protein IMPAIRED IN BABA-INDUCED STERILITY 3) (Protein LOW EXPRESSION OF OSMOTIC STRESS-RESPONSIVE GENES 6) (Protein NON-PHOTOCHEMICAL QUENCHING 2)	Q9FGC7;
Q9LRR7	reviewed	AT3G14440.1;	MOA2.4	3702	9-cis-epoxycarotenoid dioxygenase activity [GO:0045549]; carotenoid dioxygenase activity [GO:0010436]; metal ion binding [GO:0046872]	Carotenoid oxygenase family			PTHR10543;	PF03055;	STO1	KOG1285;	AB026549;AB028617;CP002686;AY056255;	IPR004294;	NP_188062.1;	9-cis-epoxycarotenoid dioxygenase NCED3, chloroplastic (AtNCED3) (EC 1.13.11.51) (Protein SALT TOLERANT 1)	Q9LRR7;
Q9LUE1	reviewed	AT3G14530.1;	MIE1.3	3702	dimethylallyltranstransferase activity [GO:0004161]; farnesyltranstransferase activity [GO:0004311]; geranyltranstransferase activity [GO:0004337]; metal ion binding [GO:0046872]; prenyltransferase activity [GO:0004659]	FPP/GGPP synthase family				PF00348;	GGPPS6	KOG0776;	AB023038;CP002686;BT010463;	IPR008949;IPR000092;IPR033749;	NP_188071.1;	Geranylgeranyl pyrophosphate synthase 9, chloroplastic (GGPP synthase 9) (GGPS9) (EC 2.5.1.-) ((2E,6E)-farnesyl diphosphate synthase 9) (Dimethylallyltranstransferase 9) (EC 2.5.1.1) (Farnesyl diphosphate synthase 9) (Farnesyltranstransferase 9) (EC 2.5.1.29) (Geranyltranstransferase 9) (EC 2.5.1.10)	Q9LUE1;
Q93VK5	reviewed	AT1G31800.1;	F5M6.19	3702	carotene beta-ring hydroxylase activity [GO:0010291]; heme binding [GO:0020037]; iron ion binding [GO:0005506]; oxidoreductase activity, acting on paired donors, with incorporation or reduction of molecular oxygen [GO:0016705]	Cytochrome P450 family	STRAND 141..147; /evidence="ECO:0007829|PDB:6L8I"; STRAND 150..155; /evidence="ECO:0007829|PDB:6L8I"; STRAND 240..242; /evidence="ECO:0007829|PDB:6L8J"; STRAND 294..296; /evidence="ECO:0007829|PDB:6J94"; STRAND 440..450; /evidence="ECO:0007829|PDB:6L8I"; STRAND 452..454; /evidence="ECO:0007829|PDB:6L8I"; STRAND 457..459; /evidence="ECO:0007829|PDB:6L8I"; STRAND 464..468; /evidence="ECO:0007829|PD…	HELIX 129..139; /evidence="ECO:0007829|PDB:6L8I"; HELIX 158..165; /evidence="ECO:0007829|PDB:6L8I"; HELIX 169..171; /evidence="ECO:0007829|PDB:6L8I"; HELIX 176..185; /evidence="ECO:0007829|PDB:6L8I"; HELIX 194..204; /evidence="ECO:0007829|PDB:6L8I"; HELIX 205..207; /evidence="ECO:0007829|PDB:6L8I"; HELIX 210..237; /evidence="ECO:0007829|PDB:6L8I"; HELIX 243..260; /evidence="ECO:0007829|PDB:6L8I";…		PF00067;	LUT5	KOG0157;	AC079041;CP002684;AY056446;AY058173;AY142017;	IPR001128;IPR017972;IPR002401;IPR036396;	NP_564384.1;	Protein LUTEIN DEFICIENT 5, chloroplastic (EC 1.14.-.-) (Cytochrome P450 97A3)	Q93VK5;
Q8RWG1	reviewed	AT4G31390.1 [Q8RWG1-1];AT4G31390.2 [Q8RWG1-2];	F3L17.6	3702	ATP binding [GO:0005524]; protein kinase activity [GO:0004672]; protein serine kinase activity [GO:0106310]; protein threonine kinase activity [GO:0106311]	Protein kinase superfamily, ADCK protein kinase family				PF03109;	ACDO1 BDR1 PGR6	KOG1235;	AL021633;AL161578;CP002687;CP002687;AY093113;BT008424;	IPR011009;IPR000719;IPR004147;	NP_001031763.1 [Q8RWG1-2];NP_194867.2 [Q8RWG1-1];	Protein ACTIVITY OF BC1 COMPLEX KINASE 1, chloroplastic (ABC1-LIKE KINASE 1) (EC 2.7.-.-) (EC 2.7.11.1) (Protein ABC1-LIKE KINASE RELATED TO CHLOROPHYLL DEGRADATION AND OXIDATIVE STRESS 1) (AtACDO1) (Protein BLEACHING AND DWARF IN RED LIGHT 1) (Protein PROTON GRADIENT REGULATION 6)	Q8RWG1;
Q949W8	reviewed	AT5G49650.1;	MNI5.3	3702	ATP binding [GO:0005524]; phosphotransferase activity, alcohol group as acceptor [GO:0016773]; xylulokinase activity [GO:0004856]	FGGY kinase family				PF02782;PF00370;	XK-2	KOG2531;	AB025627;CP002688;AY050843;AY142596;	IPR043129;IPR000577;IPR018485;IPR018484;IPR042024;	NP_199776.1;	Xylulose kinase 2 (Atxk-2) (Xylulokinase 2) (EC 2.7.1.17) (1-Deoxy-D-Xylulokinase) (DXK)	Q949W8;
Q6TBX7	reviewed	AT3G53130.1;	T4D2.60	3702	heme binding [GO:0020037]; iron ion binding [GO:0005506]; zeinoxanthin epsilon hydroxylase activity [GO:0009974]	Cytochrome P450 family	STRAND 110..116; /evidence="ECO:0007829|PDB:6L8H"; STRAND 119..124; /evidence="ECO:0007829|PDB:6L8H"; STRAND 410..420; /evidence="ECO:0007829|PDB:6L8H"; STRAND 422..424; /evidence="ECO:0007829|PDB:6L8H"; STRAND 428..430; /evidence="ECO:0007829|PDB:6L8H"; STRAND 435..439; /evidence="ECO:0007829|PDB:6L8H"; STRAND 508..512; /evidence="ECO:0007829|PDB:6L8H"; STRAND 520..530; /evidence="ECO:0007829|PD…	HELIX 86..93; /evidence="ECO:0007829|PDB:6L8H"; HELIX 98..108; /evidence="ECO:0007829|PDB:6L8H"; HELIX 127..135; /evidence="ECO:0007829|PDB:6L8H"; HELIX 144..148; /evidence="ECO:0007829|PDB:6L8H"; HELIX 150..153; /evidence="ECO:0007829|PDB:6L8H"; HELIX 162..172; /evidence="ECO:0007829|PDB:6L8H"; HELIX 173..176; /evidence="ECO:0007829|PDB:6L8H"; HELIX 178..187; /evidence="ECO:0007829|PDB:6L8H"; HE…		PF00067;	LUT1	KOG0157;	AY424805;AL132958;CP002686;AY091083;AK220829;	IPR001128;IPR017972;IPR002401;IPR036396;	NP_190881.2;	Carotene epsilon-monooxygenase, chloroplastic (EC 1.14.14.158) (Cytochrome P450 97C1) (Protein LUTEIN DEFICIENT 1)	Q6TBX7;
O48782	reviewed	AT2G26670.1 [O48782-1];AT2G26670.2 [O48782-2];	F18A8.4	3702	heme binding [GO:0020037]; heme oxygenase (decyclizing) activity [GO:0004392]; metal ion binding [GO:0046872]	Heme oxygenase family				PF01126;	GUN2 HY1 HY6 TED4	KOG4480;	AB021857;AB021858;AF132475;AF132476;AC003105;CP002685;CP002685;AF327418;AF375414;AY129477;BT002327;AY087288;	IPR002051;IPR016053;IPR016084;IPR016951;	NP_001118392.1 [O48782-2];NP_180235.1 [O48782-1];	Heme oxygenase 1, chloroplastic (AtHO1) (EC 1.14.14.18) (Protein GENOMES UNCOUPLED 2) (Protein REVERSAL OF THE DET PHENOTYPE 4)	O48782;
Q2LAE1	reviewed	AT1G77300.1 [Q2LAE1-2];	T14N5.15	3702	histone methyltransferase activity (H3-K4 specific) [GO:0042800]; zinc ion binding [GO:0008270]	Class V-like SAM-binding methyltransferase superfamily, Histone-lysine methyltransferase family, SET2 subfamily	STRAND 863..867; /evidence="ECO:0007829|PDB:5YVX"; STRAND 874..878; /evidence="ECO:0007829|PDB:5YVX"; STRAND 899..901; /evidence="ECO:0007829|PDB:2L7P"	HELIX 879..882; /evidence="ECO:0007829|PDB:5YVX"; HELIX 893..895; /evidence="ECO:0007829|PDB:5YVX"; HELIX 912..919; /evidence="ECO:0007829|PDB:5YVX"		PF17907;PF00856;PF07496;	EFS LAZ2 SDG8 SET8	KOG4442;	DQ340869;EU014690;AC004260;CP002684;AK221916;	IPR006560;IPR003616;IPR001214;IPR044437;IPR011124;	NP_177854.6 [Q2LAE1-2];	Histone-lysine N-methyltransferase ASHH2 (EC 2.1.1.-) (ASH1 homolog 2) (H3-K4-HMTase) (Histone H3-K36 methyltransferase 8) (H3-K36-HMTase 8) (Protein EARLY FLOWERING IN SHORT DAYS) (Protein LAZARUS 2) (Protein SET DOMAIN GROUP 8)	Q2LAE1;
Q38932	reviewed	AT5G57030.1;	MHM17.16	3702	lycopene epsilon cyclase activity [GO:0045435]; oxidoreductase activity [GO:0016491]; oxidoreductase activity, acting on paired donors, with incorporation or reduction of molecular oxygen [GO:0016705]	Lycopene cyclase family						ENOG502QT61;	U50738;AF117257;AB024035;CP002688;AY040024;AY079371;	IPR036188;IPR010108;	NP_200513.1;	Lycopene epsilon cyclase, chloroplastic (EC 5.5.1.18) (Protein LUTEIN DEFICIENT 2)	Q38932;
Q9SIM9	reviewed	AT2G42620.1;	F14N22.11	3702						PF18511;	FBL7 KAI1 ORE9	ENOG502QS13;	AF305597;AC007087;CP002685;	IPR041567;IPR006553;IPR032675;	NP_565979.1;	F-box protein MAX2 (F-box/LRR-repeat protein 7) (Protein KARRIKIN INSENSITIVE 1) (Protein MORE AXILLARY BRANCHING 2) (Protein ORESARA 9)	Q9SIM9;
Q8VYD8	reviewed	AT5G06130.2 [Q8VYD8-1];		3702	metal ion binding [GO:0046872]	Orange-like family						ENOG502QSP0;	AP002030;CP002688;AY072147;AY133750;		NP_196231.2 [Q8VYD8-1];	Protein ORANGE-LIKE, chloroplastic (DnaJ-like cysteine-rich domain-containing protein Or-like)	Q8VYD8;
Q9LIA0	reviewed	AT3G29430.1;	MUO10.10	3702	dimethylallyltranstransferase activity [GO:0004161]; farnesyltranstransferase activity [GO:0004311]; geranyltranstransferase activity [GO:0004337]; metal ion binding [GO:0046872]; prenyltransferase activity [GO:0004659]	FPP/GGPP synthase family				PF00348;		KOG0776;	AP001309;CP002686;DQ056612;	IPR008949;IPR000092;IPR033749;	NP_189589.1;	Geranylgeranyl pyrophosphate synthase 11, chloroplastic (GGPP synthase 11) (GGPS11) (EC 2.5.1.-) ((2E,6E)-farnesyl diphosphate synthase 11) (Dimethylallyltranstransferase 11) (EC 2.5.1.1) (Farnesyl diphosphate synthase 11) (Farnesyltranstransferase 11) (EC 2.5.1.29) (Geranyltranstransferase 11) (EC 2.5.1.10)	Q9LIA0;
Q9M9F5	reviewed	AT1G78390.1;	F3F9.10	3702	9-cis-epoxycarotenoid dioxygenase activity [GO:0045549]; carotenoid dioxygenase activity [GO:0010436]; metal ion binding [GO:0046872]	Carotenoid oxygenase family			PTHR10543;	PF03055;		KOG1285;	AC013430;CP002684;	IPR004294;	NP_177960.1;	9-cis-epoxycarotenoid dioxygenase NCED9, chloroplastic (AtNCED9) (EC 1.13.11.51)	Q9M9F5;
Q8L940	reviewed	AT5G01410.1;AT5G01410.2;	T10O8.120	3702	amine-lyase activity [GO:0016843]; protein heterodimerization activity [GO:0046982]; protein homodimerization activity [GO:0042803]; pyridoxal 5'-phosphate synthase (glutamine hydrolysing) activity [GO:0036381]	PdxS/SNZ family	STRAND 36..43; /evidence="ECO:0007829|PDB:5LNR"; STRAND 56..60; /evidence="ECO:0007829|PDB:5LNR"; STRAND 94..99; /evidence="ECO:0007829|PDB:5LNR"; STRAND 115..120; /evidence="ECO:0007829|PDB:5LNR"; STRAND 141..147; /evidence="ECO:0007829|PDB:5LNR"; STRAND 160..164; /evidence="ECO:0007829|PDB:5LNR"; STRAND 168..170; /evidence="ECO:0007829|PDB:5LNU"; STRAND 222..227; /evidence="ECO:0007829|PDB:5LNR…	HELIX 22..30; /evidence="ECO:0007829|PDB:5LNR"; HELIX 31..33; /evidence="ECO:0007829|PDB:5LNR"; HELIX 44..52; /evidence="ECO:0007829|PDB:5LNR"; HELIX 65..70; /evidence="ECO:0007829|PDB:5LNR"; HELIX 80..89; /evidence="ECO:0007829|PDB:5LNR"; HELIX 103..112; /evidence="ECO:0007829|PDB:5LNR"; HELIX 134..136; /evidence="ECO:0007829|PDB:5LNR"; HELIX 148..157; /evidence="ECO:0007829|PDB:5LNR"; HELIX 174…	PTHR31829;	PF01680;	GIP2 PDX1L3 RSR4	KOG1606;	AY972813;AL161746;CP002688;CP002688;AF428298;AF446352;AY097428;AY088650;AK227197;	IPR013785;IPR001852;IPR033755;IPR011060;	NP_001331465.1;NP_195761.1;	Pyridoxal 5'-phosphate synthase subunit PDX1.3 (AtPDX1.3) (AtPDX1;1) (PLP synthase subunit PDX1.3) (EC 4.3.3.6)	Q8L940;
Q9C6Z1	reviewed	AT1G30100.1;	T2H7.10	3702	9-cis-epoxycarotenoid dioxygenase activity [GO:0045549]; carotenoid dioxygenase activity [GO:0010436]; metal ion binding [GO:0046872]	Carotenoid oxygenase family			PTHR10543;	PF03055;		KOG1285;	AC074176;CP002684;AK226774;	IPR004294;	NP_174302.1;	Probable 9-cis-epoxycarotenoid dioxygenase NCED5, chloroplastic (AtNCED5) (EC 1.13.11.51)	Q9C6Z1;
Q9LRM7	reviewed	AT3G24220.1;	MUJ8.12	3702	9-cis-epoxycarotenoid dioxygenase activity [GO:0045549]; carotenoid dioxygenase activity [GO:0010436]; metal ion binding [GO:0046872]	Carotenoid oxygenase family			PTHR10543;	PF03055;		KOG1285;	AB028621;CP002686;	IPR004294;	NP_189064.1;	9-cis-epoxycarotenoid dioxygenase NCED6, chloroplastic (AtNCED6) (EC 1.13.11.51)	Q9LRM7;
Q9M8S0	reviewed	AT3G02790.1;	F13E7.27	3702	DNA-binding transcription factor activity [GO:0003700]; transcription regulatory region sequence-specific DNA binding [GO:0000976]							ENOG502S122;	AC018363;CP002686;AF361599;AY058229;		NP_566182.1;	Protein METHYLENE BLUE SENSITIVITY 1	Q9M8S0;
B9DFU2	reviewed	AT2G26170.1 [B9DFU2-1];AT2G26170.2 [B9DFU2-2];	T19L18.2 T1D16.2	3702	heme binding [GO:0020037]; iron ion binding [GO:0005506]; monooxygenase activity [GO:0004497]; oxidoreductase activity, acting on paired donors, with incorporation or reduction of molecular oxygen [GO:0016705]	Cytochrome P450 family				PF00067;	MAX1	KOG0158;	AC004484;AC004747;CP002685;CP002685;AY054283;AY090384;AK316903;	IPR001128;IPR017972;IPR002401;IPR036396;	NP_565617.2 [B9DFU2-1];NP_850074.1 [B9DFU2-2];	Cytochrome P450 711A1 (EC 1.14.-.-) (Protein MORE AXILLARY BRANCHES 1)	B9DFU2;
Q9LUM4	reviewed	AT3G14230.1 [Q9LUM4-1];AT3G14230.2 [Q9LUM4-2];AT3G14230.3 [Q9LUM4-3];	MLN21.1	3702	DNA-binding transcription factor activity [GO:0003700]; transcription regulatory region sequence-specific DNA binding [GO:0000976]	AP2/ERF transcription factor family, ERF subfamily				PF00847;	ERF075	ENOG502QV26;	AB022220;CP002686;CP002686;CP002686;AY054539;BT000374;AY085580;AF003095;	IPR001471;IPR036955;IPR016177;	NP_566482.1 [Q9LUM4-1];NP_850582.1 [Q9LUM4-2];NP_850583.1 [Q9LUM4-3];	Ethylene-responsive transcription factor RAP2-2 (AtRAP2.2) (Protein RELATED TO APETALA2 2)	Q9LUM4;
Q9MA15	reviewed	AT1G79600.1 [Q9MA15-1];	F20B17.3	3702	ATP binding [GO:0005524]; protein kinase activity [GO:0004672]; protein serine kinase activity [GO:0106310]; protein threonine kinase activity [GO:0106311]	Protein kinase superfamily, ADCK protein kinase family				PF03109;	RBD1	KOG1235;	AC010793;CP002684;AY141992;AY064971;AY039869;	IPR016024;IPR011009;IPR000719;IPR004147;	NP_565214.1 [Q9MA15-1];	Protein ACTIVITY OF BC1 COMPLEX KINASE 3, chloroplastic (ABC1-LIKE KINASE 3) (EC 2.7.-.-) (EC 2.7.11.1) (Protein REPRESSOR OF BDR1)	Q9MA15;
O23365	reviewed	AT4G15110.1;	dl3600c	3702	heme binding [GO:0020037]; iron ion binding [GO:0005506]; monooxygenase activity [GO:0004497]; oxidoreductase activity, acting on paired donors, with incorporation or reduction of molecular oxygen [GO:0016705]	Cytochrome P450 family				PF00067;		KOG0157;	Z97337;AL161540;CP002687;AY062675;BT002582;	IPR001128;IPR017972;IPR002401;IPR036396;	NP_193247.2;	Cytochrome P450 97B3, chloroplastic (EC 1.14.-.-)	O23365;
Q9SZZ8	reviewed	AT4G25700.1 [Q9SZZ8-1];AT4G25700.2 [Q9SZZ8-2];AT4G25700.3 [Q9SZZ8-2];	L73G19.80	3702	hydrolase activity [GO:0016787]; iron ion binding [GO:0005506]; oxidoreductase activity [GO:0016491]	Sterol desaturase family				PF04116;	B1 CHY1	ENOG502QSIR;	AF125576;AF125577;AL050400;AL161563;CP002687;CP002687;CP002687;AF370220;AY113923;U58919;	IPR006694;	NP_001031715.1 [Q9SZZ8-2];NP_001320065.1 [Q9SZZ8-2];NP_194300.1 [Q9SZZ8-1];	Beta-carotene 3-hydroxylase 1, chloroplastic (AtB1) (EC 1.14.15.24)	Q9SZZ8;
Q67Y99	reviewed	AT2G03390.1 [Q67Y99-1];AT2G03390.2 [Q67Y99-2];AT2G03390.4 [Q67Y99-1];	T4M8.18	3702	DNA binding [GO:0003677]					PF02151;PF08755;		ENOG502QPQU;	AC006284;AC006284;CP002685;CP002685;CP002685;AY128399;BT000080;BT012279;AK176535;AK176569;	IPR011722;IPR036623;IPR001943;	NP_001189504.1 [Q67Y99-2];NP_001325260.1 [Q67Y99-1];NP_178438.2 [Q67Y99-1];	Clp protease adapter protein ClpF, chloroplastic	Q67Y99;
Q4VKB4	reviewed	PNW83930;	CHLREDRAFT_185186	3055	oxidoreductase activity, acting on paired donors, with incorporation or reduction of molecular oxygen [GO:0016705]					PF00487;	CBK1		AY860820;DS496147;	IPR005804;	XP_001698699.1;	Zeaxanthin 4-ketolase (EC 1.14.99.64) (Beta-carotene 4-ketolase) (CrBKT) (EC 1.14.99.63)
Q9LMM6	reviewed	AT1G01550.1;AT1G01550.2;	F22L4.9	3702						PF05633;		ENOG502QPVM;	AF083676;AC061957;CP002684;CP002684;AF349532;AY059805;AY063906;AY091197;BT000041;	IPR008511;	NP_001030929.1;NP_563630.1;	Protein BPS1, chloroplastic (Protein BYPASS 1)	Q9LMM6;
Q9LTG0	reviewed	AT5G52570.1 [Q9LTG0-1];AT5G52570.2 [Q9LTG0-2];	F6N7.5	3702	hydrolase activity [GO:0016787]; iron ion binding [GO:0005506]; oxidoreductase activity [GO:0016491]	Sterol desaturase family				PF04116;	B2 CHY2	ENOG502QSIR;	AB025606;CP002688;CP002688;AY074394;AY117225;	IPR006694;	NP_001119420.1 [Q9LTG0-2];NP_200070.1 [Q9LTG0-1];	Beta-carotene 3-hydroxylase 2, chloroplastic (AtB2) (EC 1.14.15.24)	Q9LTG0;
Q38933	reviewed	AT3G10230.1 [Q38933-1];AT3G10230.2 [Q38933-2];	F14P13.17	3702	lycopene beta cyclase activity [GO:0045436]; oxidoreductase activity [GO:0016491]; oxidoreductase activity, acting on paired donors, with incorporation or reduction of molecular oxygen [GO:0016705]	Lycopene cyclase family					LCYB LYC SZL1	ENOG502QT2F;	U50739;L40176;AF117256;AC009400;CP002686;CP002686;AY059749;AY091396;	IPR036188;IPR010108;	NP_001078131.1 [Q38933-2];NP_187634.1 [Q38933-1];	Lycopene beta cyclase, chloroplastic (EC 5.5.1.19) (AtLCY) (Protein SUPPRESSOR OF ZEAXANTHIN-LESS 1)	Q38933;
Q9ZU77	reviewed	AT2G18620.1;	F24H14.3	3702	dimethylallyltranstransferase activity [GO:0004161]; farnesyltranstransferase activity [GO:0004311]; geranyltranstransferase activity [GO:0004337]; metal ion binding [GO:0046872]; prenyltransferase activity [GO:0004659]	FPP/GGPP synthase family				PF00348;		KOG0776;	AC006135;CP002685;DQ446520;DQ652999;	IPR008949;IPR000092;IPR033749;	NP_179452.1;	Geranylgeranyl pyrophosphate synthase 7, chloroplastic (GGPP synthase 7) (GGPS7) (EC 2.5.1.-) ((2E,6E)-farnesyl diphosphate synthase 7) (Dimethylallyltranstransferase 7) (EC 2.5.1.1) (Farnesyl diphosphate synthase 7) (Farnesyltranstransferase 7) (EC 2.5.1.29) (Geranyltranstransferase 7) (EC 2.5.1.10)	Q9ZU77;
Q9LJY2	reviewed	AT3G20160.1;	MAL21.19	3702	dimethylallyltranstransferase activity [GO:0004161]; farnesyltranstransferase activity [GO:0004311]; geranyltranstransferase activity [GO:0004337]; metal ion binding [GO:0046872]; prenyltransferase activity [GO:0004659]	FPP/GGPP synthase family	STRAND 73..75; /evidence="ECO:0007829|PDB:5E8K"; STRAND 139..141; /evidence="ECO:0007829|PDB:5E8K"	HELIX 50..68; /evidence="ECO:0007829|PDB:5E8K"; HELIX 76..86; /evidence="ECO:0007829|PDB:5E8K"; HELIX 93..104; /evidence="ECO:0007829|PDB:5E8K"; HELIX 109..112; /evidence="ECO:0007829|PDB:5E8K"; HELIX 113..131; /evidence="ECO:0007829|PDB:5E8K"; HELIX 147..149; /evidence="ECO:0007829|PDB:5E8K"; HELIX 152..172; /evidence="ECO:0007829|PDB:5E8K"; HELIX 182..204; /evidence="ECO:0007829|PDB:5E8K"; HELI…		PF00348;		KOG0776;	AP000383;CP002686;DQ446678;DQ653096;	IPR008949;IPR000092;IPR033749;	NP_188651.1;	Geranylgeranyl pyrophosphate synthase 10, mitochondrial (GGPP synthase 10) (GGPS10) (EC 2.5.1.-) ((2E,6E)-farnesyl diphosphate synthase 10) (Dimethylallyltranstransferase 10) (EC 2.5.1.1) (Farnesyl diphosphate synthase 10) (Farnesyltranstransferase 10) (EC 2.5.1.29) (Geranyltranstransferase 10) (EC 2.5.1.10)	Q9LJY2;
Q9CAK8	reviewed	AT1G63970.1 [Q9CAK8-1];	F22C12.26 T12P18.1	3702	2-C-methyl-D-erythritol 2,4-cyclodiphosphate synthase activity [GO:0008685]; metal ion binding [GO:0046872]	IspF family	STRAND 74..88; /evidence="ECO:0007829|PDB:2PMP"; STRAND 102..105; /evidence="ECO:0007829|PDB:2PMP"; STRAND 107..109; /evidence="ECO:0007829|PDB:2PMP"; STRAND 163..173; /evidence="ECO:0007829|PDB:2PMP"; STRAND 175..177; /evidence="ECO:0007829|PDB:2PMP"; STRAND 201..206; /evidence="ECO:0007829|PDB:2PMP"; STRAND 218..230; /evidence="ECO:0007829|PDB:2PMP"	HELIX 113..126; /evidence="ECO:0007829|PDB:2PMP"; HELIX 131..134; /evidence="ECO:0007829|PDB:2PMP"; HELIX 147..161; /evidence="ECO:0007829|PDB:2PMP"; HELIX 180..182; /evidence="ECO:0007829|PDB:2PMP"; HELIX 183..194; /evidence="ECO:0007829|PDB:2PMP"; HELIX 198..200; /evidence="ECO:0007829|PDB:2PMP"; HELIX 212..215; /evidence="ECO:0007829|PDB:2PMP"		PF02542;	MCS MDS	ENOG502QS77;	AF321531;AC007764;AC010852;CP002684;AY059096;AF370154;AY085564;	IPR003526;IPR020555;IPR036571;	NP_001319313.1;NP_850971.1 [Q9CAK8-1];	2-C-methyl-D-erythritol 2,4-cyclodiphosphate synthase, chloroplastic (MECDP-synthase) (MECPS) (MECS) (EC 4.6.1.12)	Q9CAK8;
Q07356	reviewed	AT4G14210.1 [Q07356-1];AT4G14210.2 [Q07356-1];AT4G14210.3 [Q07356-1];	dl3145c	3702	oxidoreductase activity [GO:0016491]; phytoene dehydrogenase activity [GO:0016166]	Carotenoid/retinoid oxidoreductase family				PF01593;		KOG0029;	L16237;Z97335;AL161538;CP002687;CP002687;CP002687;AF360196;AY040007;	IPR002937;IPR036188;IPR014102;	NP_001319934.1 [Q07356-1];NP_001329033.1 [Q07356-1];NP_193157.1 [Q07356-1];	15-cis-phytoene desaturase, chloroplastic/chromoplastic (EC 1.3.5.5) (Phytoene dehydrogenase) (Phytoene desaturase)	Q07356;
Q9LHR4	reviewed	AT3G32040.1;	F1M23.7	3702	dimethylallyltranstransferase activity [GO:0004161]; farnesyltranstransferase activity [GO:0004311]; geranyltranstransferase activity [GO:0004337]; metal ion binding [GO:0046872]; prenyltransferase activity [GO:0004659]	FPP/GGPP synthase family				PF00348;		KOG0776;	AP002033;CP002686;BT015110;AK221451;	IPR008949;IPR000092;IPR033749;	NP_189747.1;	Geranylgeranyl pyrophosphate synthase 12, chloroplastic (GGPP synthase 12) (GGPS12) (EC 2.5.1.-) ((2E,6E)-farnesyl diphosphate synthase 12) (Dimethylallyltranstransferase 12) (EC 2.5.1.1) (Farnesyl diphosphate synthase 12) (Farnesyltranstransferase 12) (EC 2.5.1.29) (Geranyltranstransferase 12) (EC 2.5.1.10)	Q9LHR4;
Q9SAC0	reviewed	AT1G10830.1 [Q9SAC0-1];AT1G10830.2 [Q9SAC0-2];	T16B5.3	3702	9,15,9'-tri-cis-zeta-carotene isomerase activity [GO:0090471]					PF07298;		ENOG502QSJ3;	AC007354;CP002684;CP002684;AK221585;AF348578;AY086168;	IPR009915;	NP_001117264.1 [Q9SAC0-2];NP_563879.1 [Q9SAC0-1];	15-cis-zeta-carotene isomerase, chloroplastic (EC 5.2.1.12)	Q9SAC0;
Q9FKF4	reviewed	AT5G61670.1;AT5G61670.2;		3702		Orange-like family						ENOG502QVC3;	JF304772;AB012239;CP002688;CP002688;AY065401;AY094431;AY117226;AY149953;AY084568;		NP_200975.1;NP_974975.1;	Protein ORANGE, chloroplastic (AtOR) (DnaJ-like cysteine-rich domain-containing protein OR)	Q9FKF4;
O49505	reviewed	AT4G18350.1;	F28J12.10	3702	9-cis-epoxycarotenoid dioxygenase activity [GO:0045549]; carotenoid dioxygenase activity [GO:0010436]; metal ion binding [GO:0046872]	Carotenoid oxygenase family			PTHR10543;	PF03055;		KOG1285;	AL021710;AL161548;CP002687;BT030365;	IPR004294;	NP_193569.1;	9-cis-epoxycarotenoid dioxygenase NCED2, chloroplastic (AtNCED2) (EC 1.13.11.51)	O49505;
P37271	reviewed	AT5G17230.1 [P37271-1];AT5G17230.2 [P37271-1];AT5G17230.4 [P37271-1];	MKP11.8	3702	farnesyl-diphosphate farnesyltransferase activity [GO:0004310]; geranylgeranyl-diphosphate geranylgeranyltransferase activity [GO:0016767]; squalene synthase activity [GO:0051996]	Phytoene/squalene synthase family					PSY	KOG1459;	L25812;AF009954;AB005238;CP002688;CP002688;CP002688;BT000450;BT002084;AY085565;	IPR008949;IPR002060;IPR019845;IPR033904;	NP_001031895.1 [P37271-1];NP_001331504.1 [P37271-1];NP_197225.1 [P37271-1];	Phytoene synthase, chloroplastic (EC 2.5.1.32)	P37271;
