# Supplementary material for: Developing a bioinformatics pipeline for comparative protein classification analysis
Source: BMC Genom Data. 2022 Jun 6;23:43. doi: 10.1186/s12863-022-01045-x (PMC9172112; doi:10.1186/s12863-022-01045-x)
Supplement: Supplementary file 6 — Additional file 6 Elements from B. rapa pekinensis group retrieved from KOG, InParanoid and EnsemblPlant databases via the string search of “isoprenoids”. The column shows the different sources highlighted in blue. Some information are incomplete in the databases sources. [file 12863_2022_1045_MOESM6_ESM.xlsx]

## Sheet: Sheet0
The table reports 37 elements from B. rapa pekinensis group retrieved from KOG, InParanoid and EnsemblPlant databases via the string search of "isoprenoids".
The column shows the different sources highlighted in blue.
some information are incomplete in the databases sources.
Entry	Status	EnsemblPlants transcript	Gene names (ORF )	Organism ID	Gene ontology (molecular function)	Protein families	Beta strand	Helix	Cross-reference (PANTHER)	Cross-reference (Pfam)	Gene names (synonym )	Cross-reference (eggNOG)	Cross-reference (EMBL)	Cross-reference (InterPro)	Cross-reference (RefSeq)	Protein names	Cross-reference (InParanoid)
M4DGW3	unreviewed	Bra015739.1;		51351	hydroxymethylglutaryl-CoA reductase (NADPH) activity [GO:0004420]; hydroxymethylglutaryl-CoA reductase activity [GO:0042282]	HMG-CoA reductase family			PTHR10572;	PF00368;		KOG2480;		IPR002202;IPR023074;IPR023076;IPR004554;IPR023282;IPR009023;IPR009029;		3-hydroxy-3-methylglutaryl coenzyme A reductase (HMG-CoA reductase) (EC 1.1.1.34)	M4DGW3;
M4DY15	unreviewed	Bra021411.1;		51351	hydrolase activity [GO:0016787]; isopentenyl-diphosphate delta-isomerase activity [GO:0004452]	IPP isomerase type 1 family				PF00293;		KOG0142;		IPR011876;IPR015797;IPR000086;		Isopentenyl-diphosphate Delta-isomerase (EC 5.3.3.2)	M4DY15;
M4CQ65	unreviewed	Bra006354.1;		51351	hydrolase activity [GO:0016787]; isopentenyl-diphosphate delta-isomerase activity [GO:0004452]	IPP isomerase type 1 family				PF00293;		KOG0142;		IPR011876;IPR015797;IPR000086;		Isopentenyl-diphosphate Delta-isomerase (EC 5.3.3.2)	M4CQ65;
M4CA34	unreviewed	Bra001063.1;		51351	hydrolase activity [GO:0016787]; isopentenyl-diphosphate delta-isomerase activity [GO:0004452]	IPP isomerase type 1 family				PF00293;		KOG0142;		IPR011876;IPR015797;IPR000086;		Isopentenyl-diphosphate Delta-isomerase (EC 5.3.3.2)	M4CA34;
M4FHM1	unreviewed	Bra040599.1;		51351	hydrolase activity [GO:0016787]; isopentenyl-diphosphate delta-isomerase activity [GO:0004452]	IPP isomerase type 1 family				PF00293;		KOG0142;		IPR011876;IPR015797;IPR000086;		Isopentenyl-diphosphate Delta-isomerase (EC 5.3.3.2)	M4FHM1;
M4DRZ0	unreviewed	Bra019283.1;		51351	4-hydroxybenzoate decaprenyltransferase activity [GO:0002083]; 4-hydroxybenzoate nonaprenyltransferase activity [GO:0047293]; transferase activity, transferring alkyl or aryl (other than methyl) groups [GO:0016765]	UbiA prenyltransferase family			PTHR11048;	PF01040;		KOG1381;		IPR006370;IPR039653;IPR000537;IPR030470;		4-hydroxybenzoate polyprenyltransferase, mitochondrial (4-HB polyprenyltransferase) (EC 2.5.1.39) (Para-hydroxybenzoate--polyprenyltransferase) (PHB:PPT) (PHB:polyprenyltransferase)	M4DRZ0;
M4DB60	unreviewed	Bra013720.1;		51351	4-hydroxybenzoate decaprenyltransferase activity [GO:0002083]; 4-hydroxybenzoate nonaprenyltransferase activity [GO:0047293]; transferase activity, transferring alkyl or aryl (other than methyl) groups [GO:0016765]	UbiA prenyltransferase family			PTHR11048;	PF01040;		KOG1381;		IPR006370;IPR039653;IPR000537;IPR030470;		4-hydroxybenzoate polyprenyltransferase, mitochondrial (4-HB polyprenyltransferase) (EC 2.5.1.39) (Para-hydroxybenzoate--polyprenyltransferase) (PHB:PPT) (PHB:polyprenyltransferase)	M4DB60;
M4CVL4	unreviewed	Bra008261.1;		51351	hydroxymethylglutaryl-CoA reductase (NADPH) activity [GO:0004420]; hydroxymethylglutaryl-CoA reductase activity [GO:0042282]	HMG-CoA reductase family			PTHR10572;	PF00368;		KOG2480;		IPR002202;IPR023074;IPR023076;IPR004554;IPR023282;IPR009023;IPR009029;		3-hydroxy-3-methylglutaryl coenzyme A reductase (HMG-CoA reductase) (EC 1.1.1.34)	M4CVL4;
M4CCX2	unreviewed	Bra002053.1;		51351	hydroxymethylglutaryl-CoA reductase (NADPH) activity [GO:0004420]; hydroxymethylglutaryl-CoA reductase activity [GO:0042282]	HMG-CoA reductase family			PTHR10572;	PF00368;		KOG2480;		IPR002202;IPR023074;IPR023076;IPR004554;IPR023282;IPR009023;IPR009029;		3-hydroxy-3-methylglutaryl coenzyme A reductase (HMG-CoA reductase) (EC 1.1.1.34)	M4CCX2;
M4F369	unreviewed	Bra035519.1;		51351	ATP binding [GO:0005524]; phosphomevalonate kinase activity [GO:0004631]				PTHR31814;	PF08544;PF00288;		KOG4519;		IPR016005;IPR013750;IPR006204;IPR035102;IPR020568;		Phosphomevalonate kinase (EC 2.7.4.2)	M4F369;
M4DVP5	unreviewed	Bra020589.1;		51351	ATP binding [GO:0005524]; mevalonate kinase activity [GO:0004496]	GHMP kinase family, Mevalonate kinase subfamily				PF08544;PF00288;		KOG1511;		IPR013750;IPR036554;IPR006204;IPR006203;IPR006205;IPR020568;IPR014721;		Mevalonate kinase (MK) (EC 2.7.1.36)	M4DVP5;
M4F481	unreviewed	Bra035881.1;		51351	1-deoxy-D-xylulose-5-phosphate reductoisomerase activity [GO:0030604]; manganese ion binding [GO:0030145]; NADPH binding [GO:0070402]	DXR family			PTHR30525;	PF08436;PF02670;PF13288;		ENOG502QPJ7;		IPR003821;IPR013644;IPR013512;IPR026877;IPR036169;IPR036291;		1-deoxy-D-xylulose-5-phosphate reductoisomerase (EC 1.1.1.267)	M4F481;
M4EG57	unreviewed	Bra027770.1;		51351	2-C-methyl-D-erythritol 2,4-cyclodiphosphate synthase activity [GO:0008685]; metal ion binding [GO:0046872]	IspF family				PF02542;		ENOG502QS77;		IPR003526;IPR020555;IPR036571;		2-C-methyl-D-erythritol 2,4-cyclodiphosphate synthase (EC 4.6.1.12)	M4EG57;
M4EFV9	unreviewed	Bra027672.1;		51351	2-C-methyl-D-erythritol 2,4-cyclodiphosphate synthase activity [GO:0008685]; metal ion binding [GO:0046872]	IspF family				PF02542;		ENOG502QS77;		IPR003526;IPR020555;IPR036571;		2-C-methyl-D-erythritol 2,4-cyclodiphosphate synthase (EC 4.6.1.12)	M4EFV9;
M4F6C1	unreviewed	Bra036630.1;		51351	ATP binding [GO:0005524]; mevalonate kinase activity [GO:0004496]	GHMP kinase family, Mevalonate kinase subfamily				PF08544;PF00288;		KOG1511;		IPR013750;IPR036554;IPR006204;IPR006203;IPR006205;IPR020568;IPR014721;		Mevalonate kinase (MK) (EC 2.7.1.36)	M4F6C1;
M4D0X4	unreviewed	Bra010123.1;		51351	1-deoxy-D-xylulose-5-phosphate reductoisomerase activity [GO:0030604]; manganese ion binding [GO:0030145]; NADPH binding [GO:0070402]	DXR family			PTHR30525;	PF08436;PF02670;PF13288;		ENOG502QPJ7;		IPR003821;IPR013644;IPR013512;IPR026877;IPR036169;IPR036291;		1-deoxy-D-xylulose-5-phosphate reductoisomerase (EC 1.1.1.267)	M4D0X4;
M4E7E6	unreviewed	Bra024701.1;		51351	ATP binding [GO:0005524]; isopentenyl phosphate kinase activity [GO:0102043]; kinase activity [GO:0016301]	Isopentenyl phosphate kinase family			PTHR43654:SF1;	PF00696;		ENOG502QQ1X;		IPR036393;IPR001048;IPR024192;		Isopentenyl phosphate kinase (EC 2.7.4.26)	M4E7E6;
M4ECT1	unreviewed	Bra026591.1;		51351	2-C-methyl-D-erythritol 4-phosphate cytidylyltransferase activity [GO:0050518]	IspD/TarI cytidylyltransferase family, IspD subfamily				PF01128;		ENOG502QUUE;		IPR001228;IPR034683;IPR018294;IPR029044;		4-diphosphocytidyl-2C-methyl-D-erythritol synthase (EC 2.7.7.60) (MEP cytidylyltransferase)	M4ECT1;
M4DC89	unreviewed	Bra014102.1;		51351	hydroxymethylglutaryl-CoA reductase (NADPH) activity [GO:0004420]; hydroxymethylglutaryl-CoA reductase activity [GO:0042282]	HMG-CoA reductase family			PTHR10572;	PF00368;		KOG2480;		IPR002202;IPR023074;IPR009023;IPR009029;		Uncharacterized protein	M4DC89;
A0A397ZTP7	unreviewed		BRARA_C00723	3711	hydrolase activity [GO:0016787]; isopentenyl-diphosphate delta-isomerase activity [GO:0004452]	IPP isomerase type 1 family				PF00293;			CM010630;	IPR011876;IPR015797;IPR000086;		Isopentenyl-diphosphate Delta-isomerase (EC 5.3.3.2)
A0A398AUI6	unreviewed		BRARA_A03864	3711	hydrolase activity [GO:0016787]; isopentenyl-diphosphate delta-isomerase activity [GO:0004452]	IPP isomerase type 1 family				PF00293;			CM010628;	IPR011876;IPR015797;IPR000086;		Isopentenyl-diphosphate Delta-isomerase (EC 5.3.3.2)
A0A398A2U2	unreviewed		BRARA_C03007	3711	hydrolase activity [GO:0016787]; isopentenyl-diphosphate delta-isomerase activity [GO:0004452]	IPP isomerase type 1 family				PF00293;			CM010630;	IPR011876;IPR015797;IPR000086;		Isopentenyl-diphosphate Delta-isomerase (EC 5.3.3.2)
A0A397ZG63	unreviewed		BRARA_E03561	3711	hydrolase activity [GO:0016787]; isopentenyl-diphosphate delta-isomerase activity [GO:0004452]	IPP isomerase type 1 family				PF00293;			CM010632;	IPR011876;IPR015797;IPR000086;		Isopentenyl-diphosphate Delta-isomerase (EC 5.3.3.2)
A0A398ALL0	unreviewed		BRARA_A01378	3711	4-hydroxybenzoate decaprenyltransferase activity [GO:0002083]; 4-hydroxybenzoate nonaprenyltransferase activity [GO:0047293]	UbiA prenyltransferase family			PTHR11048;	PF01040;			CM010628;CM010628;	IPR006370;IPR039653;IPR000537;IPR030470;		4-hydroxybenzoate polyprenyltransferase, mitochondrial (4-HB polyprenyltransferase) (EC 2.5.1.39) (Para-hydroxybenzoate--polyprenyltransferase) (PHB:PPT) (PHB:polyprenyltransferase)
A0A397L0Q8	unreviewed		BRARA_K00707	3711	4-hydroxybenzoate decaprenyltransferase activity [GO:0002083]; 4-hydroxybenzoate nonaprenyltransferase activity [GO:0047293]	UbiA prenyltransferase family			PTHR11048;	PF01040;			KZ864810;	IPR006370;IPR039653;IPR000537;IPR030470;		4-hydroxybenzoate polyprenyltransferase, mitochondrial (4-HB polyprenyltransferase) (EC 2.5.1.39) (Para-hydroxybenzoate--polyprenyltransferase) (PHB:PPT) (PHB:polyprenyltransferase)
A0A397YW24	unreviewed		BRARA_G03447	3711	hydroxymethylglutaryl-CoA reductase (NADPH) activity [GO:0004420]	HMG-CoA reductase family			PTHR10572;	PF00368;			CM010634;	IPR002202;IPR023074;IPR023076;IPR004554;IPR023282;IPR009023;IPR009029;		3-hydroxy-3-methylglutaryl coenzyme A reductase (HMG-CoA reductase) (EC 1.1.1.34)
A0A397XZF8	unreviewed		BRARA_I00705	3711	1-deoxy-D-xylulose-5-phosphate reductoisomerase activity [GO:0030604]; metal ion binding [GO:0046872]; NADPH binding [GO:0070402]	DXR family			PTHR30525;	PF08436;PF02670;PF13288;			CM010636;	IPR003821;IPR013644;IPR013512;IPR026877;IPR036169;IPR036291;		1-deoxy-D-xylulose-5-phosphate reductoisomerase (EC 1.1.1.267)
A0A397Y8M1	unreviewed		BRARA_H00624	3711	ATP binding [GO:0005524]; phosphomevalonate kinase activity [GO:0004631]				PTHR31814;	PF08544;PF00288;			CM010635;	IPR016005;IPR013750;IPR006204;IPR035102;IPR020568;		Phosphomevalonate kinase (EC 2.7.4.2)
A0A397Z6Y2	unreviewed		BRARA_F02185	3711	1-deoxy-D-xylulose-5-phosphate reductoisomerase activity [GO:0030604]; metal ion binding [GO:0046872]; NADPH binding [GO:0070402]	DXR family			PTHR30525;	PF08436;PF02670;PF13288;			CM010633;	IPR003821;IPR013644;IPR013512;IPR026877;IPR036169;IPR036291;	XP_009151404.1;	1-deoxy-D-xylulose-5-phosphate reductoisomerase (EC 1.1.1.267)
A8CF47	unreviewed			3711	2-C-methyl-D-erythritol 2,4-cyclodiphosphate synthase activity [GO:0008685]; metal ion binding [GO:0046872]	IspF family				PF02542;			AB300309;	IPR003526;IPR020555;IPR036571;		2-C-methyl-D-erythritol 2,4-cyclodiphosphate synthase (EC 4.6.1.12)
A0A398AMS7	unreviewed		BRARA_B03541	3711	ATP binding [GO:0005524]; mevalonate kinase activity [GO:0004496]	GHMP kinase family, Mevalonate kinase subfamily				PF08544;PF00288;			CM010629;	IPR013750;IPR036554;IPR006204;IPR006203;IPR006205;IPR020568;IPR014721;		Mevalonate kinase (MK) (EC 2.7.1.36)
A0A397Y9A5	unreviewed		BRARA_I03130	3711	ATP binding [GO:0005524]; isopentenyl phosphate kinase activity [GO:0102043]; kinase activity [GO:0016301]	Isopentenyl phosphate kinase family			PTHR43654:SF1;	PF00696;			CM010636;	IPR036393;IPR001048;IPR024192;		Isopentenyl phosphate kinase (EC 2.7.4.26)
A0A398ACJ3	unreviewed		BRARA_B02270	3711	hydroxymethylglutaryl-CoA reductase (NADPH) activity [GO:0004420]	HMG-CoA reductase family			PTHR10572;	PF00368;			CM010629;	IPR002202;IPR023074;IPR023076;IPR004554;IPR023282;IPR009023;IPR009029;		3-hydroxy-3-methylglutaryl coenzyme A reductase (HMG-CoA reductase) (EC 1.1.1.34)
A0A398ALJ7	unreviewed		BRARA_B03115	3711	2-C-methyl-D-erythritol 4-phosphate cytidylyltransferase activity [GO:0050518]	IspD/TarI cytidylyltransferase family, IspD subfamily				PF01128;			CM010629;	IPR001228;IPR034683;IPR018294;IPR029044;		4-diphosphocytidyl-2C-methyl-D-erythritol synthase (EC 2.7.7.60) (MEP cytidylyltransferase)
A0A397YHP6	unreviewed		BRARA_G00273	3711	hydroxymethylglutaryl-CoA reductase (NADPH) activity [GO:0004420]	HMG-CoA reductase family			PTHR10572;	PF00368;			CM010634;	IPR002202;IPR023074;IPR023076;IPR004554;IPR023282;IPR009023;IPR009029;		3-hydroxy-3-methylglutaryl coenzyme A reductase (HMG-CoA reductase) (EC 1.1.1.34)
A0A397XTJ8	unreviewed		BRARA_I01366	3711	2-C-methyl-D-erythritol 2,4-cyclodiphosphate synthase activity [GO:0008685]; metal ion binding [GO:0046872]	IspF family				PF02542;			CM010636;	IPR003526;IPR020555;IPR036571;		2-C-methyl-D-erythritol 2,4-cyclodiphosphate synthase (EC 4.6.1.12)
A0A397XQZ7	unreviewed		BRARA_I00472	3711	ATP binding [GO:0005524]; mevalonate kinase activity [GO:0004496]	GHMP kinase family, Mevalonate kinase subfamily				PF08544;PF00288;			CM010636;	IPR013750;IPR036554;IPR006204;IPR006203;IPR006205;IPR020568;IPR014721;		Mevalonate kinase (MK) (EC 2.7.1.36)
