# Supplementary material for: Developing a bioinformatics pipeline for comparative protein classification analysis
Source: BMC Genom Data. 2022 Jun 6;23:43. doi: 10.1186/s12863-022-01045-x (PMC9172112; doi:10.1186/s12863-022-01045-x)
Supplement: Supplementary file 7 — Additional file 7 Elements from B. rapa pekinensis group retrieved from InParanoid, InterPro and EMBL databases via the string search of “carotenoid oxygenase”. The columns show the different sources and Entry IDs highlighted in blue. Additional information retrieved via API linked to Uniprot are also reported. [file 12863_2022_1045_MOESM7_ESM.xlsx]

## Sheet: Sheet0
The table reports 27 elements from B. rapa pekinensis group retrieved from InParanoid, InterPro and EMBL databases via the string search of "carotenoid oxygenase".
The columns show the different sources and Entry IDs highlighted in blue. Additional information retrieved via API linked to Uniprot are also reported
Entry	Status	EnsemblPlants transcript	Gene names (ORF )	Organism ID	Gene ontology (molecular function)	Protein families	Beta strand	Helix	Cross-reference (PANTHER)	Cross-reference (Pfam)	Gene names (synonym )	Cross-reference (eggNOG)	Cross-reference (EMBL)	Cross-reference (InterPro)	Cross-reference (RefSeq)	Protein names	Cross-reference (InParanoid)
A0A397ZPI2	unreviewed		BRAA05T22980Z BRARA_E03417	3711	7,9,9'-tricis-neurosporene:quinone oxidoreductase activity [GO:0052887]; 9,9'-dicis-carotene:quinone oxidoreductase activity [GO:0052886]; carotene 7,8-desaturase activity [GO:0016719]	Zeta carotene desaturase family				PF01593;			CM010632;LR031570;	IPR002937;IPR036188;IPR014103;		Zeta-carotene desaturase (EC 1.3.5.6) (9,9'-di-cis-zeta-carotene desaturase)
A0A397ZJ29	unreviewed		BRARA_D00662	3711	phytoene dehydrogenase activity [GO:0016166]	Carotenoid/retinoid oxidoreductase family				PF01593;			CM010631;	IPR002937;IPR036188;IPR014102;		Phytoene dehydrogenase (EC 1.3.5.5)
Q94KU6	reviewed			3711		PAP/fibrillin family			PTHR31906;	PF04755;			AF290567;AF290564;	IPR039633;IPR006843;		Plastid lipid-associated protein 2, chloroplastic
U5XIU3	unreviewed			3711	carotenoid isomerase activity [GO:0046608]; oxidoreductase activity [GO:0016491]	Carotenoid/retinoid oxidoreductase family, CrtISO subfamily				PF01593;			KC907717;	IPR002937;IPR014101;IPR036188;	XP_009118478.1;	Prolycopene isomerase (EC 5.2.1.13)
U5XIR4	unreviewed			3711	carotenoid isomerase activity [GO:0046608]; oxidoreductase activity [GO:0016491]	Carotenoid/retinoid oxidoreductase family, CrtISO subfamily				PF01593;			KC907718;	IPR002937;IPR014101;IPR036188;		Prolycopene isomerase (EC 5.2.1.13)
A0A397Y6U5	unreviewed		BRARA_I05391	3711	carotenoid isomerase activity [GO:0046608]; oxidoreductase activity [GO:0016491]	Carotenoid/retinoid oxidoreductase family, CrtISO subfamily				PF01593;			CM010636;	IPR002937;IPR014101;IPR036188;		Prolycopene isomerase (EC 5.2.1.13)
A0A397XJZ8	unreviewed		BRAA10T43526Z BRARA_J01127	3711	oxidoreductase activity, acting on paired donors, with incorporation or reduction of molecular oxygen [GO:0016705]	Lycopene cyclase family							CM010637;LR031577;	IPR036188;IPR010108;	XP_009120221.1;	Uncharacterized protein
A0A398A1P1	unreviewed		BRARA_C01211	3711	oxidoreductase activity, acting on paired donors, with incorporation or reduction of molecular oxygen [GO:0016705]	Lycopene cyclase family							CM010630;	IPR036188;IPR010108;		Uncharacterized protein
A0A398A7H9	unreviewed		BRAA03T13031Z BRARA_C03527	3711	metal ion binding [GO:0046872]; oxidoreductase activity, acting on single donors with incorporation of molecular oxygen, incorporation of two atoms of oxygen [GO:0016702]	Carotenoid oxygenase family			PTHR10543;	PF03055;			CM010630;LR031572;	IPR004294;		Uncharacterized protein
A0A397YIA1	unreviewed		BRAA07T28624Z BRARA_G00531	3711	metal ion binding [GO:0046872]; oxidoreductase activity, acting on single donors with incorporation of molecular oxygen, incorporation of two atoms of oxygen [GO:0016702]	Carotenoid oxygenase family			PTHR10543;	PF03055;			CM010634;LR031574;	IPR004294;		Uncharacterized protein
A0A398AK97	unreviewed		BRARA_A01020	3711	metal ion binding [GO:0046872]; oxidoreductase activity, acting on single donors with incorporation of molecular oxygen, incorporation of two atoms of oxygen [GO:0016702]	Carotenoid oxygenase family			PTHR10543;	PF03055;			CM010628;	IPR004294;		Uncharacterized protein
A0A397ZEK0	unreviewed		BRAA05T22679Z BRARA_E03030	3711	oxidoreductase activity, acting on paired donors, with incorporation or reduction of molecular oxygen [GO:0016705]	Lycopene cyclase family							CM010632;LR031570;	IPR036188;IPR010108;		Uncharacterized protein
A0A397Y3B7	unreviewed		BRARA_I02844	3711	metal ion binding [GO:0046872]; oxidoreductase activity, acting on single donors with incorporation of molecular oxygen, incorporation of two atoms of oxygen [GO:0016702]	Carotenoid oxygenase family			PTHR10543;	PF03055;			CM010636;	IPR004294;	XP_009115186.1;	Uncharacterized protein
A0A397XSH0	unreviewed		BRARA_J01127	3711	oxidoreductase activity, acting on paired donors, with incorporation or reduction of molecular oxygen [GO:0016705]	Lycopene cyclase family							CM010637;	IPR036188;IPR010108;		Uncharacterized protein
A0A397ZMI0	unreviewed		BRARA_E02677	3711	metal ion binding [GO:0046872]; oxidoreductase activity, acting on single donors with incorporation of molecular oxygen, incorporation of two atoms of oxygen [GO:0016702]	Carotenoid oxygenase family			PTHR10543;	PF03055;			CM010632;	IPR004294;		Uncharacterized protein
A0A398ABT4	unreviewed		BRARA_B02322	3711	metal ion binding [GO:0046872]; oxidoreductase activity, acting on single donors with incorporation of molecular oxygen, incorporation of two atoms of oxygen [GO:0016702]	Carotenoid oxygenase family			PTHR10543;	PF03055;			CM010629;	IPR004294;		Uncharacterized protein
A0A397ZRM6	unreviewed		BRARA_D02722	3711	metal ion binding [GO:0046872]; oxidoreductase activity, acting on single donors with incorporation of molecular oxygen, incorporation of two atoms of oxygen [GO:0016702]	Carotenoid oxygenase family			PTHR10543;	PF03055;			CM010631;	IPR004294;		Uncharacterized protein
A0A398AS32	unreviewed		BRARA_A03189	3711	metal ion binding [GO:0046872]; oxidoreductase activity, acting on single donors with incorporation of molecular oxygen, incorporation of two atoms of oxygen [GO:0016702]	Carotenoid oxygenase family			PTHR10543;	PF03055;			CM010628;	IPR004294;		Uncharacterized protein
A0A397YGY9	unreviewed		BRARA_H01021	3711	metal ion binding [GO:0046872]; oxidoreductase activity, acting on single donors with incorporation of molecular oxygen, incorporation of two atoms of oxygen [GO:0016702]	Carotenoid oxygenase family			PTHR10543;	PF03055;			CM010635;	IPR004294;		Uncharacterized protein
A0A397Y2U3	unreviewed		BRARA_I04483	3711	metal ion binding [GO:0046872]; oxidoreductase activity, acting on single donors with incorporation of molecular oxygen, incorporation of two atoms of oxygen [GO:0016702]	Carotenoid oxygenase family			PTHR10543;	PF03055;			CM010636;	IPR004294;		Uncharacterized protein
A0A398AQJ4	unreviewed		BRARA_A00510	3711	metal ion binding [GO:0046872]; oxidoreductase activity, acting on single donors with incorporation of molecular oxygen, incorporation of two atoms of oxygen [GO:0016702]	Carotenoid oxygenase family			PTHR10543;	PF03055;			CM010628;	IPR004294;		Uncharacterized protein
A0A397KXW7	unreviewed		BRARA_K00450	3711	metal ion binding [GO:0046872]; oxidoreductase activity, acting on single donors with incorporation of molecular oxygen, incorporation of two atoms of oxygen [GO:0016702]	Carotenoid oxygenase family			PTHR10543;	PF03055;			KZ864448;	IPR004294;		Uncharacterized protein
A0A397YSJ2	unreviewed		BRARA_G03580	3711	metal ion binding [GO:0046872]; oxidoreductase activity, acting on single donors with incorporation of molecular oxygen, incorporation of two atoms of oxygen [GO:0016702]	Carotenoid oxygenase family			PTHR10543;	PF03055;			CM010634;	IPR004294;		Uncharacterized protein
A0A397ZNW9	unreviewed		BRARA_D00005	3711	metal ion binding [GO:0046872]; oxidoreductase activity, acting on single donors with incorporation of molecular oxygen, incorporation of two atoms of oxygen [GO:0016702]	Carotenoid oxygenase family			PTHR10543;	PF03055;			CM010631;	IPR004294;		Uncharacterized protein
A0A397YB67	unreviewed		BRARA_I04484	3711	metal ion binding [GO:0046872]; oxidoreductase activity, acting on single donors with incorporation of molecular oxygen, incorporation of two atoms of oxygen [GO:0016702]	Carotenoid oxygenase family			PTHR10543;	PF03055;			CM010636;	IPR004294;		Uncharacterized protein
A0A398AMX0	unreviewed		BRARA_A00958	3711	metal ion binding [GO:0046872]; oxidoreductase activity, acting on single donors with incorporation of molecular oxygen, incorporation of two atoms of oxygen [GO:0016702]	Carotenoid oxygenase family			PTHR10543;	PF03055;			CM010628;	IPR004294;		Uncharacterized protein
A0T2N9	unreviewed			3711	metal ion binding [GO:0046872]; oxidoreductase activity, acting on single donors with incorporation of molecular oxygen, incorporation of two atoms of oxygen [GO:0016702]	Carotenoid oxygenase family			PTHR10543;	PF03055;			EF079950;	IPR004294;		Neoxanthin cleavage enzyme-like protein (Fragment)
