# Supplementary material for: Developing a bioinformatics pipeline for comparative protein classification analysis
Source: BMC Genom Data. 2022 Jun 6;23:43. doi: 10.1186/s12863-022-01045-x (PMC9172112; doi:10.1186/s12863-022-01045-x)
Supplement: Supplementary file 8 — Additional file 8 Elements from A. thaliana retrieved from Prosite, InParanoid, SUPFAM, EMBL and EggNOG databases via the string search of “GGPS” Additional information are retrieved via API from Uniprot linked to different databases sources. The columns show the different sources, Entry name and Protein families highlighted in blue. [file 12863_2022_1045_MOESM8_ESM.xlsx]

## Sheet: Sheet0
The table reports 17 elements from A. thaliana retrieved from Prosite, InParanoid, SUPFAM, EMBL and EggNOG databases via the string search of "GGPS".
Additional information are retrieved via API from Uniprot linked to different databases sources.The columns show the different sources, Entry name and Protein families highlighted in blue.
Entry	Entry name	Status	Protein names	Gene names	Organism	Length	Gene ontology (molecular function)	Gene ontology (cellular component)	Gene ontology (biological process)	Protein families	Gene names (ORF )	Gene names (primary )	Cross-reference (EMBL)	Cross-reference (CCDS)	Cross-reference (BRENDA)	Cross-reference (PANTHER)	Cross-reference (Pfam)	Cross-reference (SUPFAM)	Cross-reference (PROSITE)	Cross-reference (eggNOG)	Cross-reference (InParanoid)	Pathway	Cross-reference (STRING)	Cross-reference (ProteomicsDB)	Ensembl transcript	Cross-reference (KEGG)
O22043	GGPP6_ARATH	reviewed	Geranylgeranyl pyrophosphate synthase 6, mitochondrial (GGPP synthase 6) (GGPS6) (EC 2.5.1.-) ((2E,6E)-farnesyl diphosphate synthase 6) (Dimethylallyltranstransferase 6) (EC 2.5.1.1) (Farnesyl diphosphate synthase 6) (Farnesyltranstransferase 6) (EC 2.5.1.29) (Geranyltranstransferase 6) (EC 2.5.1.10)	GGPP6 At1g49530 F13F21.3	Arabidopsis thaliana (Mouse-ear cress)	336	dimethylallyltranstransferase activity [GO:0004161]; farnesyltranstransferase activity [GO:0004311]; geranyltranstransferase activity [GO:0004337]; metal ion binding [GO:0046872]; prenyltransferase activity [GO:0004659]	mitochondrion [GO:0005739]	carotenoid biosynthetic process [GO:0016117]; farnesyl diphosphate biosynthetic process [GO:0045337]; geranyl diphosphate biosynthetic process [GO:0033384]; geranylgeranyl diphosphate biosynthetic process [GO:0033386]; isoprenoid biosynthetic process [GO:0008299]	FPP/GGPP synthase family	F13F21.3	GGPP6	AB000835;AC007504;CP002684;BT011230;BT012158;				PF00348;	SSF48576;	PS00723;PS00444;	KOG0776;	O22043;	PATHWAY: Isoprenoid biosynthesis; farnesyl diphosphate biosynthesis; farnesyl diphosphate from geranyl diphosphate and isopentenyl diphosphate: step 1/1.; PATHWAY: Isoprenoid biosynthesis; geranyl diphosphate biosynthesis; geranyl diphosphate from dimethylallyl diphosphate and isopentenyl diphosphate: step 1/1.; PATHWAY: Isoprenoid biosynthesis; geranylgeranyl diphosphate biosynthesis; geranylger…	3702.AT1G49530.1;	220745;		ath:AT1G49530;
O04046	GGPP2_ARATH	reviewed	Heterodimeric geranylgeranyl pyrophosphate synthase large subunit 2 (GGPP synthase 2) (GGPS2) (EC 2.5.1.-) ((2E,6E)-farnesyl diphosphate synthase 2) (Dimethylallyltranstransferase 2) (EC 2.5.1.1) (Farnesyl diphosphate synthase 2) (Farnesyltranstransferase 2) (EC 2.5.1.29) (Geranyltranstransferase 2) (EC 2.5.1.10)	GGPPS2 GGPP5 GGPS2 At2g23800 F27L4.2	Arabidopsis thaliana (Mouse-ear cress)	376	dimethylallyltranstransferase activity [GO:0004161]; farnesyltranstransferase activity [GO:0004311]; geranyltranstransferase activity [GO:0004337]; metal ion binding [GO:0046872]; prenyltransferase activity [GO:0004659]	endoplasmic reticulum [GO:0005783]	carotenoid biosynthetic process [GO:0016117]; farnesyl diphosphate biosynthetic process [GO:0045337]; geranyl diphosphate biosynthetic process [GO:0033384]; geranylgeranyl diphosphate biosynthetic process [GO:0033386]; isoprenoid biosynthetic process [GO:0008299]	FPP/GGPP synthase family	F27L4.2	GGPPS2	U44876;AC004482;CP002685;BT005328;AK117954;AY087521;D85029;				PF00348;	SSF48576;	PS00723;PS00444;	KOG0776;	O04046;	PATHWAY: Isoprenoid biosynthesis; farnesyl diphosphate biosynthesis; farnesyl diphosphate from geranyl diphosphate and isopentenyl diphosphate: step 1/1.; PATHWAY: Isoprenoid biosynthesis; geranyl diphosphate biosynthesis; geranyl diphosphate from dimethylallyl diphosphate and isopentenyl diphosphate: step 1/1.; PATHWAY: Isoprenoid biosynthesis; geranylgeranyl diphosphate biosynthesis; geranylger…	3702.AT2G23800.1;	220743;		ath:AT2G23800;
Q9LUD9	GGPP3_ARATH	reviewed	Geranylgeranyl pyrophosphate synthase 3, chloroplastic (GGPP synthase 3) (GGPS3) (EC 2.5.1.-) ((2E,6E)-farnesyl diphosphate synthase 3) (Dimethylallyltranstransferase 3) (EC 2.5.1.1) (Farnesyl diphosphate synthase 3) (Farnesyltranstransferase 3) (EC 2.5.1.29) (Geranyltranstransferase 3) (EC 2.5.1.10)	GGPP3 At3g14550 MIE1.5	Arabidopsis thaliana (Mouse-ear cress)	360	dimethylallyltranstransferase activity [GO:0004161]; farnesyltranstransferase activity [GO:0004311]; geranyltranstransferase activity [GO:0004337]; metal ion binding [GO:0046872]; prenyltransferase activity [GO:0004659]	chloroplast [GO:0009507]	carotenoid biosynthetic process [GO:0016117]; farnesyl diphosphate biosynthetic process [GO:0045337]; geranyl diphosphate biosynthetic process [GO:0033384]; geranylgeranyl diphosphate biosynthetic process [GO:0033386]	FPP/GGPP synthase family	MIE1.5	GGPP3	AB023038;CP002686;AK117933;AY086932;U44877;		2.5.1.81;		PF00348;	SSF48576;	PS00723;PS00444;	KOG0776;	Q9LUD9;	PATHWAY: Isoprenoid biosynthesis; farnesyl diphosphate biosynthesis; farnesyl diphosphate from geranyl diphosphate and isopentenyl diphosphate: step 1/1.; PATHWAY: Isoprenoid biosynthesis; geranyl diphosphate biosynthesis; geranyl diphosphate from dimethylallyl diphosphate and isopentenyl diphosphate: step 1/1.; PATHWAY: Isoprenoid biosynthesis; geranylgeranyl diphosphate biosynthesis; geranylger…	3702.AT3G14550.1;	220744;		ath:AT3G14550;
P34802	GGPP1_ARATH	reviewed	Heterodimeric geranylgeranyl pyrophosphate synthase large subunit 1, chloroplastic (GGPP synthase 1) (GGPS1) (EC 2.5.1.-) ((2E,6E)-farnesyl diphosphate synthase 1) (Dimethylallyltranstransferase 1) (EC 2.5.1.1) (Farnesyl diphosphate synthase 1) (Farnesyltranstransferase 1) (EC 2.5.1.29) (Geranyltranstransferase 1) (EC 2.5.1.10)	GGPPS1 GGPPS11 GGPS1 At4g36810 C7A10.550	Arabidopsis thaliana (Mouse-ear cress)	371	dimethylallyltranstransferase activity [GO:0004161]; farnesyltranstransferase activity [GO:0004311]; geranyltranstransferase activity [GO:0004337]; metal ion binding [GO:0046872]; prenyltransferase activity [GO:0004659]	chloroplast [GO:0009507]; cytosol [GO:0005829]; etioplast [GO:0009513]; plastid [GO:0009536]	carotenoid biosynthetic process [GO:0016117]; embryo development ending in seed dormancy [GO:0009793]; farnesyl diphosphate biosynthetic process [GO:0045337]; geranyl diphosphate biosynthetic process [GO:0033384]; geranylgeranyl diphosphate biosynthetic process [GO:0033386]; isoprenoid biosynthetic process [GO:0008299]; monoterpene biosynthetic process [GO:0043693]	FPP/GGPP synthase family	C7A10.550	GGPPS1	L25813;Z99708;AL161590;CP002687;				PF00348;	SSF48576;	PS00723;PS00444;	KOG0776;	P34802;	PATHWAY: Isoprenoid biosynthesis; farnesyl diphosphate biosynthesis; farnesyl diphosphate from geranyl diphosphate and isopentenyl diphosphate: step 1/1.; PATHWAY: Isoprenoid biosynthesis; geranyl diphosphate biosynthesis; geranyl diphosphate from dimethylallyl diphosphate and isopentenyl diphosphate: step 1/1.; PATHWAY: Isoprenoid biosynthesis; geranylgeranyl diphosphate biosynthesis; geranylger…	3702.AT4G36810.1;	220742;		ath:AT4G36810;
Q9SLG2	GGPP4_ARATH	reviewed	Geranylgeranyl pyrophosphate synthase 4 (GGPP synthase 4) (GGPS4) (EC 2.5.1.-) ((2E,6E)-farnesyl diphosphate synthase 4) (Dimethylallyltranstransferase 4) (EC 2.5.1.1) (Farnesyl diphosphate synthase 4) (Farnesyltranstransferase 4) (EC 2.5.1.29) (Geranyltranstransferase 4) (EC 2.5.1.10)	GGPP4 At2g18640 F24H14.2	Arabidopsis thaliana (Mouse-ear cress)	372	dimethylallyltranstransferase activity [GO:0004161]; farnesyltranstransferase activity [GO:0004311]; geranyltranstransferase activity [GO:0004337]; metal ion binding [GO:0046872]; prenyltransferase activity [GO:0004659]	endoplasmic reticulum [GO:0005783]	carotenoid biosynthetic process [GO:0016117]; farnesyl diphosphate biosynthetic process [GO:0045337]; geranyl diphosphate biosynthetic process [GO:0033384]; geranylgeranyl diphosphate biosynthetic process [GO:0033386]; isoprenoid biosynthetic process [GO:0008299]	FPP/GGPP synthase family	F24H14.2	GGPP4	AC005724;AC006135;CP002685;DQ446521;L22347;				PF00348;	SSF48576;	PS00723;PS00444;	KOG0776;	Q9SLG2;	PATHWAY: Isoprenoid biosynthesis; farnesyl diphosphate biosynthesis; farnesyl diphosphate from geranyl diphosphate and isopentenyl diphosphate: step 1/1.; PATHWAY: Isoprenoid biosynthesis; geranyl diphosphate biosynthesis; geranyl diphosphate from dimethylallyl diphosphate and isopentenyl diphosphate: step 1/1.; PATHWAY: Isoprenoid biosynthesis; geranylgeranyl diphosphate biosynthesis; geranylger…	3702.AT2G18640.1;	221842;		ath:AT2G18640;
Q9LUE1	GGPP9_ARATH	reviewed	Geranylgeranyl pyrophosphate synthase 9, chloroplastic (GGPP synthase 9) (GGPS9) (EC 2.5.1.-) ((2E,6E)-farnesyl diphosphate synthase 9) (Dimethylallyltranstransferase 9) (EC 2.5.1.1) (Farnesyl diphosphate synthase 9) (Farnesyltranstransferase 9) (EC 2.5.1.29) (Geranyltranstransferase 9) (EC 2.5.1.10)	GGPPS9 GGPPS6 At3g14530 MIE1.3	Arabidopsis thaliana (Mouse-ear cress)	360	dimethylallyltranstransferase activity [GO:0004161]; farnesyltranstransferase activity [GO:0004311]; geranyltranstransferase activity [GO:0004337]; metal ion binding [GO:0046872]; prenyltransferase activity [GO:0004659]	chloroplast [GO:0009507]	carotenoid biosynthetic process [GO:0016117]; farnesyl diphosphate biosynthetic process [GO:0045337]; geranyl diphosphate biosynthetic process [GO:0033384]; geranylgeranyl diphosphate biosynthetic process [GO:0033386]	FPP/GGPP synthase family	MIE1.3	GGPPS9	AB023038;CP002686;BT010463;		2.5.1.81;		PF00348;	SSF48576;	PS00723;PS00444;	KOG0776;	Q9LUE1;	PATHWAY: Isoprenoid biosynthesis; farnesyl diphosphate biosynthesis; farnesyl diphosphate from geranyl diphosphate and isopentenyl diphosphate: step 1/1.; PATHWAY: Isoprenoid biosynthesis; geranyl diphosphate biosynthesis; geranyl diphosphate from dimethylallyl diphosphate and isopentenyl diphosphate: step 1/1.; PATHWAY: Isoprenoid biosynthesis; geranylgeranyl diphosphate biosynthesis; geranylger…	3702.AT3G14530.1;	221844;		ath:AT3G14530;
Q9LRR0	GGPP8_ARATH	reviewed	Putative geranylgeranyl pyrophosphate synthase 8, chloroplastic (GGPP synthase 8) (GGPS8) (EC 2.5.1.-) ((2E,6E)-farnesyl diphosphate synthase 8) (Dimethylallyltranstransferase 8) (EC 2.5.1.1) (Farnesyl diphosphate synthase 8) (Farnesyltranstransferase 8) (EC 2.5.1.29) (Geranyltranstransferase 8) (EC 2.5.1.10)	At3g14510 MOA2.15	Arabidopsis thaliana (Mouse-ear cress)	361	dimethylallyltranstransferase activity [GO:0004161]; farnesyltranstransferase activity [GO:0004311]; geranyltranstransferase activity [GO:0004337]; metal ion binding [GO:0046872]; prenyltransferase activity [GO:0004659]	chloroplast [GO:0009507]	carotenoid biosynthetic process [GO:0016117]; farnesyl diphosphate biosynthetic process [GO:0045337]; geranyl diphosphate biosynthetic process [GO:0033384]; geranylgeranyl diphosphate biosynthetic process [GO:0033386]	FPP/GGPP synthase family	MOA2.15		AB028617;CP002686;				PF00348;	SSF48576;	PS00723;PS00444;		Q9LRR0;	PATHWAY: Isoprenoid biosynthesis; farnesyl diphosphate biosynthesis; farnesyl diphosphate from geranyl diphosphate and isopentenyl diphosphate: step 1/1.; PATHWAY: Isoprenoid biosynthesis; geranyl diphosphate biosynthesis; geranyl diphosphate from dimethylallyl diphosphate and isopentenyl diphosphate: step 1/1.; PATHWAY: Isoprenoid biosynthesis; geranylgeranyl diphosphate biosynthesis; geranylger…		221843;		ath:AT3G14510;
Q9LJY2	GGPPA_ARATH	reviewed	Geranylgeranyl pyrophosphate synthase 10, mitochondrial (GGPP synthase 10) (GGPS10) (EC 2.5.1.-) ((2E,6E)-farnesyl diphosphate synthase 10) (Dimethylallyltranstransferase 10) (EC 2.5.1.1) (Farnesyl diphosphate synthase 10) (Farnesyltranstransferase 10) (EC 2.5.1.29) (Geranyltranstransferase 10) (EC 2.5.1.10)	At3g20160 MAL21.19	Arabidopsis thaliana (Mouse-ear cress)	344	dimethylallyltranstransferase activity [GO:0004161]; farnesyltranstransferase activity [GO:0004311]; geranyltranstransferase activity [GO:0004337]; metal ion binding [GO:0046872]; prenyltransferase activity [GO:0004659]	mitochondrion [GO:0005739]	carotenoid biosynthetic process [GO:0016117]; farnesyl diphosphate biosynthetic process [GO:0045337]; geranyl diphosphate biosynthetic process [GO:0033384]; geranylgeranyl diphosphate biosynthetic process [GO:0033386]	FPP/GGPP synthase family	MAL21.19		AP000383;CP002686;DQ446678;DQ653096;				PF00348;	SSF48576;	PS00723;PS00444;	KOG0776;	Q9LJY2;	PATHWAY: Isoprenoid biosynthesis; farnesyl diphosphate biosynthesis; farnesyl diphosphate from geranyl diphosphate and isopentenyl diphosphate: step 1/1.; PATHWAY: Isoprenoid biosynthesis; geranyl diphosphate biosynthesis; geranyl diphosphate from dimethylallyl diphosphate and isopentenyl diphosphate: step 1/1.; PATHWAY: Isoprenoid biosynthesis; geranylgeranyl diphosphate biosynthesis; geranylger…	3702.AT3G20160.1;	224785;		ath:AT3G20160;
Q9ZU77	GGPP7_ARATH	reviewed	Geranylgeranyl pyrophosphate synthase 7, chloroplastic (GGPP synthase 7) (GGPS7) (EC 2.5.1.-) ((2E,6E)-farnesyl diphosphate synthase 7) (Dimethylallyltranstransferase 7) (EC 2.5.1.1) (Farnesyl diphosphate synthase 7) (Farnesyltranstransferase 7) (EC 2.5.1.29) (Geranyltranstransferase 7) (EC 2.5.1.10)	At2g18620 F24H14.3	Arabidopsis thaliana (Mouse-ear cress)	347	dimethylallyltranstransferase activity [GO:0004161]; farnesyltranstransferase activity [GO:0004311]; geranyltranstransferase activity [GO:0004337]; metal ion binding [GO:0046872]; prenyltransferase activity [GO:0004659]	chloroplast [GO:0009507]	carotenoid biosynthetic process [GO:0016117]; farnesyl diphosphate biosynthetic process [GO:0045337]; geranyl diphosphate biosynthetic process [GO:0033384]; geranylgeranyl diphosphate biosynthetic process [GO:0033386]	FPP/GGPP synthase family	F24H14.3		AC006135;CP002685;DQ446520;DQ652999;				PF00348;	SSF48576;	PS00723;PS00444;	KOG0776;	Q9ZU77;	PATHWAY: Isoprenoid biosynthesis; farnesyl diphosphate biosynthesis; farnesyl diphosphate from geranyl diphosphate and isopentenyl diphosphate: step 1/1.; PATHWAY: Isoprenoid biosynthesis; geranyl diphosphate biosynthesis; geranyl diphosphate from dimethylallyl diphosphate and isopentenyl diphosphate: step 1/1.; PATHWAY: Isoprenoid biosynthesis; geranylgeranyl diphosphate biosynthesis; geranylger…	3702.AT2G18620.1;	220746;		ath:AT2G18620;
Q9LHR4	GGPPC_ARATH	reviewed	Geranylgeranyl pyrophosphate synthase 12, chloroplastic (GGPP synthase 12) (GGPS12) (EC 2.5.1.-) ((2E,6E)-farnesyl diphosphate synthase 12) (Dimethylallyltranstransferase 12) (EC 2.5.1.1) (Farnesyl diphosphate synthase 12) (Farnesyltranstransferase 12) (EC 2.5.1.29) (Geranyltranstransferase 12) (EC 2.5.1.10)	At3g32040 F1M23.7	Arabidopsis thaliana (Mouse-ear cress)	360	dimethylallyltranstransferase activity [GO:0004161]; farnesyltranstransferase activity [GO:0004311]; geranyltranstransferase activity [GO:0004337]; metal ion binding [GO:0046872]; prenyltransferase activity [GO:0004659]	chloroplast [GO:0009507]	carotenoid biosynthetic process [GO:0016117]; farnesyl diphosphate biosynthetic process [GO:0045337]; geranyl diphosphate biosynthetic process [GO:0033384]; geranylgeranyl diphosphate biosynthetic process [GO:0033386]	FPP/GGPP synthase family	F1M23.7		AP002033;CP002686;BT015110;AK221451;				PF00348;	SSF48576;	PS00723;PS00444;	KOG0776;	Q9LHR4;	PATHWAY: Isoprenoid biosynthesis; farnesyl diphosphate biosynthesis; farnesyl diphosphate from geranyl diphosphate and isopentenyl diphosphate: step 1/1.; PATHWAY: Isoprenoid biosynthesis; geranyl diphosphate biosynthesis; geranyl diphosphate from dimethylallyl diphosphate and isopentenyl diphosphate: step 1/1.; PATHWAY: Isoprenoid biosynthesis; geranylgeranyl diphosphate biosynthesis; geranylger…	3702.AT3G32040.1;	221845;		ath:AT3G32040;
Q9LIA0	GGPPB_ARATH	reviewed	Geranylgeranyl pyrophosphate synthase 11, chloroplastic (GGPP synthase 11) (GGPS11) (EC 2.5.1.-) ((2E,6E)-farnesyl diphosphate synthase 11) (Dimethylallyltranstransferase 11) (EC 2.5.1.1) (Farnesyl diphosphate synthase 11) (Farnesyltranstransferase 11) (EC 2.5.1.29) (Geranyltranstransferase 11) (EC 2.5.1.10)	At3g29430 MUO10.10	Arabidopsis thaliana (Mouse-ear cress)	357	dimethylallyltranstransferase activity [GO:0004161]; farnesyltranstransferase activity [GO:0004311]; geranyltranstransferase activity [GO:0004337]; metal ion binding [GO:0046872]; prenyltransferase activity [GO:0004659]	chloroplast [GO:0009507]	carotenoid biosynthetic process [GO:0016117]; farnesyl diphosphate biosynthetic process [GO:0045337]; geranyl diphosphate biosynthetic process [GO:0033384]; geranylgeranyl diphosphate biosynthetic process [GO:0033386]	FPP/GGPP synthase family	MUO10.10		AP001309;CP002686;DQ056612;		2.5.1.81;		PF00348;	SSF48576;	PS00723;PS00444;	KOG0776;	Q9LIA0;	PATHWAY: Isoprenoid biosynthesis; farnesyl diphosphate biosynthesis; farnesyl diphosphate from geranyl diphosphate and isopentenyl diphosphate: step 1/1.; PATHWAY: Isoprenoid biosynthesis; geranyl diphosphate biosynthesis; geranyl diphosphate from dimethylallyl diphosphate and isopentenyl diphosphate: step 1/1.; PATHWAY: Isoprenoid biosynthesis; geranylgeranyl diphosphate biosynthesis; geranylger…	3702.AT3G29430.1;	224786;		ath:AT3G29430;
F4I1S7	ELP2_ARATH	reviewed	Elongator complex protein 2 (AtELP2) (Elongator component 2) (Protein GREEN NPR1 SEEDLING ON SA MEDIUM 1)	ELP2 GNS1 At1g49540 F13F21.2 F14J22.24	Arabidopsis thaliana (Mouse-ear cress)	838	transferase activity, transferring acyl groups [GO:0016746]	cytoplasm [GO:0005737]; elongator holoenzyme complex [GO:0033588]; nucleus [GO:0005634]	abscisic acid-activated signaling pathway [GO:0009738]; defense response [GO:0006952]; negative regulation of anthocyanin metabolic process [GO:0031538]; positive regulation of cell population proliferation [GO:0008284]; positive regulation of defense response [GO:0031349]; regulation of leaf development [GO:2000024]; response to abscisic acid [GO:0009737]; response to oxidative stress [GO:000697…	WD repeat ELP2 family	F13F21.2 F14J22.24	ELP2	AC007504;CP002684;AK226658;AB000835;				PF00400;	SSF50978;	PS00678;PS50082;PS50294;	KOG1063;	F4I1S7;	PATHWAY: tRNA modification; 5-methoxycarbonylmethyl-2-thiouridine-tRNA biosynthesis. {ECO:0000250|UniProtKB:Q6IA86}.	3702.AT1G49540.2;	222287 [F4I1S7-1];		ath:AT1G49540;
A0A1I9LQ60	A0A1I9LQ60_ARATH	unreviewed	Geranylgeranyl pyrophosphate synthase 3	GGPS3 At3g14550	Arabidopsis thaliana (Mouse-ear cress)	360	transferase activity [GO:0016740]		isoprenoid biosynthetic process [GO:0008299]	FPP/GGPP synthase family		GGPS3	CP002686;CP002686;				PF00348;	SSF48576;	PS00723;PS00444;					252343;		ath:AT3G14550;
A0A384LH49	A0A384LH49_ARATH	unreviewed	(thale cress) hypothetical protein (GGPS5)	AXX17_At2g19430 AT9943_LOCUS7512 C24_LOCUS8609	Arabidopsis thaliana (Mouse-ear cress)	376	transferase activity [GO:0016740]	integral component of membrane [GO:0016021]	isoprenoid biosynthetic process [GO:0008299]	FPP/GGPP synthase family	AT9943_LOCUS7512 C24_LOCUS8609		CACSHJ010000088;LR881467;LUHQ01000002;				PF00348;	SSF48576;	PS00723;PS00444;							ath:AT2G23800;
A0A178VV89	A0A178VV89_ARATH	unreviewed	(thale cress) hypothetical protein (GGPS4)	AXX17_At2g13980 AT9943_LOCUS7061	Arabidopsis thaliana (Mouse-ear cress)	372	transferase activity [GO:0016740]	integral component of membrane [GO:0016021]	isoprenoid biosynthetic process [GO:0008299]	FPP/GGPP synthase family	AT9943_LOCUS7061		LR881467;LUHQ01000002;				PF00348;	SSF48576;	PS00723;PS00444;
B6DVJ8	B6DVJ8_ARATH	unreviewed	Geranylgeranyl pyrophosphate synthase 2	GGPS2 At2g23800	Arabidopsis thaliana (Mouse-ear cress)	376	transferase activity [GO:0016740]		isoprenoid biosynthetic process [GO:0008299]	FPP/GGPP synthase family		GGPS2	FJ172354;				PF00348;	SSF48576;	PS00723;PS00444;							ath:AT2G23800;
A0A178W818	A0A178W818_ARATH	unreviewed	GGPS6	AXX17_At1g43700	Arabidopsis thaliana (Mouse-ear cress)	336	transferase activity [GO:0016740]		isoprenoid biosynthetic process [GO:0008299]	FPP/GGPP synthase family			LUHQ01000001;				PF00348;	SSF48576;	PS00723;PS00444;
