# Supplementary material for: Developing a bioinformatics pipeline for comparative protein classification analysis
Source: BMC Genom Data. 2022 Jun 6;23:43. doi: 10.1186/s12863-022-01045-x (PMC9172112; doi:10.1186/s12863-022-01045-x)
Supplement: Supplementary file 9 — Additional file 9 script used to filter the population of A. thaliana and B. rapa - refer to Fig. 3A for A. thaliana and Figure 3B for B. rapa [file 12863_2022_1045_MOESM9_ESM.m]

%%%%%%%%%%%%%%%%%%%%%%%%%%%%%%%%%%%%%%%%%%%%%%%%%%%%%%%%%%%%%%%%%%%%%%%%%%%%%%
%									     %
%   script for population filtering					     %
%				  					     %
%%%%%%%%%%%%%%%%%%%%%%%%%%%%%%%%%%%%%%%%%%%%%%%%%%%%%%%%%%%%%%%%%%%%%%%%%%%%%%
%   				 					     % 
%   This script is used to filter the polulation of A. thaliana and B. rapa  % 
%   Please refer to Figure3A for A. thaliana and Figure3B for B. rapa        %      				     %
%		 							     % 
%%%%%%%%%%%%%%%%%%%%%%%%%%%%%%%%%%%%%%%%%%%%%%%%%%%%%%%%%%%%%%%%%%%%%%%%%%%%%%

 

%%%%%%%%%%%%%%%%%%%
%
%   BRASSICA RAPA
%
%%%%%%%%%%%%%%%%%%%

rapa_dimension = [0];
rapa_tableF = rapa_table;
rapa_seqF = rapa_seq;
rapa_dimension = [rapa_dimension; height(rapa_tableF)];

subtable = rapa_tableF.Organism;
subtable = cellstr(subtable);
Index_rapa = find(contains(subtable,'Brassica rapa'));
rapa_tableF = rapa_tableF(Index_rapa,:);
rapa_seqF = rapa_seqF(Index_rapa);

rapa_dimension = [rapa_dimension; height(rapa_tableF)];


%%
%Gene ontology biological process
subtable = rapa_tableF.GeneOntology_biologicalProcess_;

Index_carotenoid = find(contains(subtable,'carotenoid'));
Index_carotenoid_biosynthetic_processcarotenoid = find(contains(subtable,' carotenoid biosynthetic process'));
Index_carotene = find(contains(subtable,'carotene'));
Index_photosynthesis = find(contains(subtable,'photosynthesis'));
Index_oxidoreductase_activity = find(contains(subtable,'oxidoreductase activity'));
Index_xanthophyll = find(contains(subtable,'xanthophyll'));

subtable = rapa_tableF.GeneOntology_cellularComponent_;

Index_chloroplast = find(contains(subtable,'chloroplast'));
Index_tylakoid = find(contains(subtable,'tylakoid'));

Index_union = unique([Index_carotenoid;...
               Index_carotenoid_biosynthetic_processcarotenoid;... 
               Index_carotene;...
               Index_photosynthesis;...
               Index_oxidoreductase_activity;...
               Index_xanthophyll;...
               Index_chloroplast;...
               Index_tylakoid]);

rapa_tableF = rapa_tableF(Index_union,:);
rapa_seqF = rapa_seqF(Index_union);
rapa_dimension = [rapa_dimension; height(rapa_tableF)];


%%
%Gene ontology (cellular component)
subtable = rapa_tableF.GeneOntology_molecularFunction_;


Index_1 = find(contains(subtable,'proton-transporting'));
Index_2 = find(contains(subtable,'ATP synthase activity'));
Index_3 = find(contains(subtable,'dna binding'));
Index_4 = find(contains(subtable,'rna binding'));
Index_5 = find(contains(subtable,'NADH'));
Index_6 = find(contains(subtable,'acetyltransferase'));
Index_7 = find(contains(subtable,'voltage'));
Index_8 = find(contains(subtable,'phosphatidylserine'));

Index_union = unique([Index_1;  Index_2;... 
                      Index_3;  Index_4;
                      Index_5;  Index_6;... 
                      Index_7;  Index_8]);

rapa_tableF(Index_union,:) = [];
rapa_seqF(Index_union) = [];
rapa_dimension = [rapa_dimension; height(rapa_tableF)];


subtable = rapa_tableF.ProteinNames;
 
Index_1 = find(contains(subtable,'synthase prenyltransferase'));
Index_2 = find(contains(subtable,'capsular'));
Index_3 = find(contains(subtable,'MAX3'));

Index_4 = find(contains(subtable,'ribosomal'));
Index_5 = find(contains(subtable,'chloroplastic'));
Index_6 = find(contains(subtable,'ribonuclease glutamyl'));

Index_7 = find(contains(subtable,'NAD'));
Index_8 = find(contains(subtable,'glutamyl'));
Index_9 = find(contains(subtable,'myosin'));

Index_10 = find(contains(subtable,'cytocrome'));
Index_11 = find(contains(subtable,'metal'));
Index_12 = find(contains(subtable,'nucleoside'));

Index_13 = find(contains(subtable,'DNA'));

Index_union = unique([Index_1;  Index_2;... 
                      Index_3;  Index_4;
                      Index_5;  Index_6;... 
                      Index_7;  Index_8;...
                      Index_9;  Index_10;
                      Index_11;  Index_12;... 
                      Index_13]);
                  
rapa_tableF(Index_union,:) = [];
rapa_seqF(Index_union) = [];
rapa_dimension = [rapa_dimension; height(rapa_tableF)];

rapa_dimension(1)=[];

figure
plot(rapa_dimension, 'linewidth', 2);
xlabel('steps');
ylabel('dimension');
grid on; 
set(gca, 'xtick', [1:1:5]);


%%%%%%%%%%%%%%%%%%%
%
%   ARABIDOPSIS THALIANA
%
%%%%%%%%%%%%%%%%%%%

ara_dimension = [0];
ara_tableF  = ara_table;
ara_seqF = ara_seq;

ara_dimension = [ara_dimension; height(ara_tableF)];

subtable = ara_tableF.Organism;
subtable = cellstr(subtable);
Index_ara = find(contains(subtable,'Arabidopsis thaliana'));
 
ara_tableF = ara_tableF(Index_ara,:);
ara_seqF = ara_seqF(Index_ara);
ara_dimension = [ara_dimension; height(ara_tableF)];


%%
%Gene ontology biological process
subtable = ara_tableF.GeneOntology_biologicalProcess_;
subtable = cellstr(subtable);

Index_carotenoid = find(contains(subtable,'carotenoid'));
Index_carotenoid_biosynthetic_processcarotenoid = find(contains(subtable,' carotenoid biosynthetic process'));
Index_carotene = find(contains(subtable,'carotene'));
Index_photosynthesis = find(contains(subtable,'photosynthesis'));
Index_oxidoreductase_activity = find(contains(subtable,'oxidoreductase activity'));
Index_xanthophyll = find(contains(subtable,'xanthophyll'));

%%
%Gene ontology (cellular component)
subtable = ara_tableF.GeneOntology_cellularComponent_;
subtable = cellstr(subtable);

Index_chloroplast = find(contains(subtable,'chloroplast'));
Index_tylakoid = find(contains(subtable,'tylakoid'));

Index_union = unique([Index_carotenoid;...
               Index_carotenoid_biosynthetic_processcarotenoid;... 
               Index_carotene;...
               Index_photosynthesis;...
               Index_oxidoreductase_activity;...
               Index_xanthophyll;...
               Index_chloroplast;...
               Index_tylakoid]);
       
ara_tableF = ara_tableF(Index_union,:);
ara_seqF = ara_seqF(Index_union);
ara_dimension = [ara_dimension; height(ara_tableF)];


%%
%Gene ontology (cellular component)
subtable = ara_tableF.GeneOntology_molecularFunction_;
subtable = cellstr(subtable);

Index_1 = find(contains(subtable,'squalene synthase activity'));
Index_2 = find(contains(subtable,'dna binding'));
Index_3 = find(contains(subtable,'rna binding'));
Index_4 = find(contains(subtable,'lyase activity'));
Index_5 = find(contains(subtable,'phosphatidylserine'));
Index_6 = find(contains(subtable,'ferrochelatase'));
Index_7 = find(contains(subtable,'protein import'));
Index_8 = find(contains(subtable,'protein targeting'));
Index_9 = find(contains(subtable,'cell cycle'));
Index_10 = find(contains(subtable,'protein heterotrimerization'));
Index_11 = find(contains(subtable,'protein folding'));
Index_12 = find(contains(subtable,'mRNA'));
Index_13 = find(contains(subtable,'RNA'));
Index_14 = find(contains(subtable,'rRNA'));
Index_15 = find(contains(subtable,'cellular amino acid metabolic process'));
Index_16 = find(contains(subtable,'translation'));
Index_17 = find(contains(subtable,'acetyl-CoA biosynthetic'));
Index_18 = find(contains(subtable,'maturation of SSU-rRNA from tricistronic rRNA transcript'));
Index_19 = find(contains(subtable,'embryo development ending in seed dormancy'));
Index_20 = find(contains(subtable,'ribosome'));
Index_21 = find(contains(subtable,'histone'));
Index_22 = find(contains(subtable,'hydrolase'));
Index_23 = find(contains(subtable,'carbohydrate'));
Index_24 = find(contains(subtable,'DNA'));
Index_25 = find(contains(subtable,'GTP'));
Index_26 = find(contains(subtable,'histidine'));
Index_27 = find(contains(subtable,'hydrolase'));
Index_28 = find(contains(subtable,'chromatin'));
Index_29 = find(contains(subtable,'protein serine'));
Index_30 = find(contains(subtable,'leucine biosynthetic process'));
Index_31 = find(contains(subtable,'carbonate'));
Index_32 = find(contains(subtable,'glycogen'));
Index_33 = find(contains(subtable,'chloroplast organization'));
Index_34 = find(contains(subtable,'phosphatase'));
Index_35 = find(contains(subtable,'nucleosome'));
Index_36 = find(contains(subtable,'glucose'));
Index_37 = find(contains(subtable,'cell orphogenesism'));
Index_38 = find(contains(subtable,'Golgi'));
Index_39 = find(contains(subtable, 'microtubule'));
Index_40 = find(contains(subtable, 'pentose'));
Index_41 = find(contains(subtable, 'transcription'));
Index_42 = find(contains(subtable, 'guanosine'));
Index_43 = find(contains(subtable, 'flowering'));
Index_44 = find(contains(subtable, 'regulation of ion transmembrane transport'));
Index_45 = find(contains(subtable, 'endosperm development'));
Index_46 = find(contains(subtable, 'nitrate'));
Index_47 = find(contains(subtable, 'methylation'));
Index_48 = find(contains(subtable, 'de novo CTP'));
Index_49 = find(contains(subtable, 'ER'));
Index_50 = find(contains(subtable, 'regulation of gene expression'));
Index_51 = find(contains(subtable, 'embryo development'));
Index_52 = find(contains(subtable, 'amino acid acetylation'));
Index_53 = find(contains(subtable, 'phospholipid transport'));
Index_54 = find(contains(subtable, 'meiotic'));
Index_55 = find(contains(subtable, 'translation'));
Index_56 = find(contains(subtable, 'maturation cell wall'));
Index_57 = find(contains(subtable, 'metabolic process'));
Index_58 = find(contains(subtable, 'protein transport'));


 
Index_union = unique([Index_1;  Index_2;   Index_3;  Index_4;  Index_5;...
                      Index_6;  Index_7;   Index_8;  Index_9;  Index_10;...
                      Index_11;  Index_12;   Index_13;  Index_14;  Index_15;...
                      Index_16;  Index_17;   Index_18;  Index_19;  Index_20;...
                      Index_21;  Index_22;   Index_23;  Index_24;  Index_25;...
                      Index_26;  Index_27;   Index_28;  Index_29;  Index_30;...
                      Index_31;  Index_32;   Index_33;  Index_34;  Index_35;...
                      Index_36;  Index_37;   Index_38;  Index_39;  Index_40;...
                      Index_41;  Index_42;   Index_43;  Index_44;  Index_45;...
                      Index_46;  Index_47;   Index_48;  Index_49;  Index_50;...
                      Index_51;  Index_52;   Index_53;  Index_54;  Index_55;...
                      Index_56;  Index_57;   Index_58;...
                      ]);

% li ammazziamo?
ara_tableF(Index_union,:) = [];
ara_seqF(Index_union) = [];
ara_dimension = [ara_dimension; height(ara_tableF)];


%%
%Gene ontology (cellular component)
subtable = ara_tableF.GeneOntology_biologicalProcess_;
subtable = cellstr(subtable);


Index_1 = find(contains(subtable,'de novo biosynthetic process'));
Index_2 = find(contains(subtable,'pentose-phosphate'));
Index_3 = find(contains(subtable,'arginine biosynthetic process'));
Index_4 = find(contains(subtable,'protein transport'));
Index_5 = find(contains(subtable,'tRNA'));
Index_6 = find(contains(subtable,'DNA'));
Index_7 = find(contains(subtable,'hydrolase'));
Index_8 = find(contains(subtable,'translation'));
Index_9 = find(contains(subtable,'glycogen'));
Index_10 = find(contains(subtable,'chloroplast organization'));

Index_11 = find(contains(subtable,'DNA'));
Index_12 = find(contains(subtable,'plant organ development'));
Index_13 = find(contains(subtable,'glutamine'));
Index_14 = find(contains(subtable,'protein targeting'));
Index_15 = find(contains(subtable,'mitochondrial'));
Index_16 = find(contains(subtable,'L-phenylalanine'));
Index_17 = find(contains(subtable,'transcription'));
Index_18 = find(contains(subtable,'methylation'));
Index_19 = find(contains(subtable,'GTP'));
Index_20 = find(contains(subtable,'transcription'));

Index_21 = find(contains(subtable,'transporter'));
Index_22 = find(contains(subtable,'ribosome'));
Index_23 = find(contains(subtable,'intracellular sequestering'));
Index_24 = find(contains(subtable,'aromatic amino acid'));
Index_25 = find(contains(subtable,'mRNA'));
Index_26 = find(contains(subtable,'RNA'));
Index_27 = find(contains(subtable,'plant organ development'));
Index_28 = find(contains(subtable,'hydrolase'));
Index_29 = find(contains(subtable,'aromatic amino acid'));
Index_30 = find(contains(subtable,'glutaminyl'));


Index_union = unique([Index_1;  Index_2;   Index_3;  Index_4;  Index_5;...
                      Index_6;  Index_7;   Index_8;  Index_9;  Index_10;...
                      Index_11;  Index_12;   Index_13;  Index_14;  Index_15;...
                      Index_16;  Index_17;   Index_18;  Index_19;  Index_20;...
                      Index_21;  Index_22;   Index_23;  Index_24;  Index_25;...
                      Index_26;  Index_27;   Index_28;  Index_29;  Index_30;...
                      ]);
                  
ara_tableF(Index_union,:) = [];
ara_seqF(Index_union) = [];
ara_dimension = [ara_dimension; height(ara_tableF)];


%%
subtable = ara_tableF.ProteinNames;
subtable = cellstr(subtable);

Index_1 = find(contains(subtable,'synthase prenyltransferase'));
Index_2 = find(contains(subtable,'capsular'));
Index_3 = find(contains(subtable,'MAX3'));
Index_4 = find(contains(subtable,'ribosomal'));
Index_5 = find(contains(subtable,'ribonuclease glutamyl'));

Index_6 = find(contains(subtable,'NAD'));
Index_7 = find(contains(subtable,'glutamyl'));
Index_8 = find(contains(subtable,'myosin'));
Index_9 = find(contains(subtable,'cytocrome'));
Index_10 = find(contains(subtable,'nucleoside'));

Index_11 = find(contains(subtable,'DNA'));
Index_12 = find(contains(subtable,'transcription'));
Index_13 = find(contains(subtable,'albino'));
Index_14 = find(contains(subtable,'translocase'));
Index_15 = find(contains(subtable,'lipid transfer'));

Index_16 = find(contains(subtable,'cell division'));
Index_17 = find(contains(subtable,'RNA'));
Index_18 = find(contains(subtable,'signal recognition'));
Index_19 = find(contains(subtable,'kinesin'));
Index_20 = find(contains(subtable,'call division'));

Index_21 = find(contains(subtable,'Heat shock'));
Index_22 = find(contains(subtable,'Calvin cycle'));
Index_23 = find(contains(subtable,'Plastid division protein'));
Index_24 = find(contains(subtable,'Nuclear shuttle'));
Index_25 = find(contains(subtable,'Patellin-3'));

Index_26 = find(contains(subtable,'U-box'));
Index_27 = find(contains(subtable,'polymerase'));
Index_28 = find(contains(subtable,'Transcription termination'));
Index_29 = find(contains(subtable,'Outer envelope protein'));
Index_30 = find(contains(subtable,'proteasome'));

Index_31 = find(contains(subtable,'mitochondrial'));
Index_32 = find(contains(subtable,'Pyruvate'));
Index_33 = find(contains(subtable,'Outer envelope'));
Index_34 = find(contains(subtable,'ATPase 2'));
Index_35 = find(contains(subtable,'Respiratory burst'));

Index_36 = find(contains(subtable,'DEAD-box'));
Index_37 = find(contains(subtable,'GTP. Actin'));
Index_38 = find(contains(subtable,'Chaperon'));
Index_39 = find(contains(subtable,'transporter'));
Index_40 = find(contains(subtable,'Glyceraldehyde'));

Index_41 = find(contains(subtable,'tRNA'));
Index_42 = find(contains(subtable,'Golgi'));
Index_43 = find(contains(subtable,'SNARE'));
Index_44 = find(contains(subtable,'Tudor'));
Index_45 = find(contains(subtable,'TOC'));

Index_46 = find(contains(subtable,'GRAM'));

 
Index_union = unique([Index_1;  Index_2;   Index_3;  Index_4;  Index_5;...
                      Index_6;  Index_7;   Index_8;  Index_9;  Index_10;...
                      Index_11;  Index_12;   Index_13;  Index_14;  Index_15;...
                      Index_16;  Index_17;   Index_18;  Index_19;  Index_20;...
                      Index_21;  Index_22;   Index_23;  Index_24;  Index_25;...
                      Index_26;  Index_27;   Index_28;  Index_29;  Index_30;...
                      Index_31;  Index_32;   Index_33;  Index_34;  Index_35;...
                      Index_36;  Index_37;   Index_38;  Index_39;  Index_40;...
                      Index_41;  Index_42;   Index_43;  Index_44;  Index_45;...
                      Index_46;...
                      ]);
                  
                  
ara_tableF(Index_union,:) = [];
ara_seqF(Index_union) = [];
ara_dimension = [ara_dimension; height(ara_tableF)];


%%
subtable = ara_tableF.GeneOntology_biologicalProcess_;
subtable = cellstr(subtable);

Index_1 = find(contains(subtable,'protein import into chloroplast'));
Index_2 = find(contains(subtable,'de novo IMP biosynthetic process'));
Index_3 = find(contains(subtable,'purine'));
Index_4 = find(contains(subtable,'multicellular organism development'));
Index_5 = find(contains(subtable,'water transport'));

Index_6 = find(contains(subtable,'riboflavin biosynthetic'));
Index_7 = find(contains(subtable,'cytochrome b6f complex assembly'));
Index_8 = find(contains(subtable,'methionine'));
Index_9 = find(contains(subtable,'coenzyme A biosynthetic process'));
Index_10 = find(contains(subtable,'endocytosis'));

Index_11 = find(contains(subtable,'mitotic sister chromatid'));
Index_12 = find(contains(subtable,'carbohydrate transport'));
Index_13 = find(contains(subtable,'cell wall organization'));
Index_14 = find(contains(subtable,'cytokinesis'));
Index_15 = find(contains(subtable,'cytochrome'));

Index_16 = find(contains(subtable,'ion transport'));
Index_17 = find(contains(subtable,'protein import'));
Index_18 = find(contains(subtable,'carboxylic'));
Index_19 = find(contains(subtable,'cell division'));
Index_20 = find(contains(subtable,'glutathione'));

Index_21 = find(contains(subtable,'adenine'));
Index_22 = find(contains(subtable,'cell wall organization'));
Index_23 = find(contains(subtable,'polar nucleus fusion'));
Index_24 = find(contains(subtable,'leucine biosynthetic process'));
Index_25 = find(contains(subtable,'glutathione biosynthetic process'));

Index_26 = find(contains(subtable,'histidine biosynthetic process'));
Index_27 = find(contains(subtable,'carbohydrate biosynthetic process'));
Index_28 = find(contains(subtable,'cell morphogenesis'));
Index_29 = find(contains(subtable,'endoplasmic reticulum'));
Index_30 = find(contains(subtable,'regulation of ion transmembrane transport'));

Index_31 = find(contains(subtable,'protein sumoylation'));
Index_32 = find(contains(subtable,'NAD biosynthetic process'));
Index_33 = find(contains(subtable,'cell division'));
Index_34 = find(contains(subtable,'carbohydrate transport'));
Index_35 = find(contains(subtable,'nitrate assimilation'));

Index_36 = find(contains(subtable,'ER to chloroplast'));
Index_37 = find(contains(subtable,'microtubule-based'));
Index_38 = find(contains(subtable,'regulation of anion transport'));
Index_39 = find(contains(subtable,'proton export, embryo development'));
Index_40 = find(contains(subtable,'amino acid transmembrane transport'));

Index_41 = find(contains(subtable,'anisotropic cell growth'));
Index_42 = find(contains(subtable,'response to cadmium ion'));
Index_43 = find(contains(subtable,'chloroplast disassembly'));
Index_44 = find(contains(subtable,'lateral root formation'));
Index_45 = find(contains(subtable,'positive regulation of protein deubiquitination'));

Index_46 = find(contains(subtable,'chloroplast relocation'));
Index_47 = find(contains(subtable,'regulation of L-ascorbic acid biosynthetic process'));
Index_48 = find(contains(subtable,'pollen development'));
Index_49 = find(contains(subtable,'granum assembly'));
Index_50 = find(contains(subtable,'N-terminal protein amino acid acetylation'));

Index_51 = find(contains(subtable,'polyamine'));
Index_52 = find(contains(subtable,'chloroplast fission'));
Index_53 = find(contains(subtable,'chloroplast avoidance movement'));
Index_54 = find(contains(subtable,'shoot system development'));
Index_55 = find(contains(subtable,'glycine betaine biosynthetic process from choline proteolysis'));

Index_56 = find(contains(subtable,'protein ubiquitination'));
Index_57 = find(contains(subtable,'tryptophan biosynthetic process'));
Index_58 = find(contains(subtable,'lytic vacuole organization'));
Index_59 = find(contains(subtable,'cortical microtubule organization'));
Index_60 = find(contains(subtable,'positive regulation of superoxide dismutase activity'));

Index_61 = find(contains(subtable,'glucose metabolic process'));
Index_62 = find(contains(subtable,'leucine biosynthetic process'));
Index_63 = find(contains(subtable,'chloroplast fission'));
Index_64 = find(contains(subtable,'histidine biosynthetic process'));
Index_65 = find(contains(subtable,'nitrogen compound metabolic process'));

Index_66 = find(contains(subtable,'cytokinesis by cell plate formation'));
Index_67 = find(contains(subtable,'NADH dehydrogenase complex (plastoquinone) assembly '));
Index_68 = find(contains(subtable,'organelle organization'));
Index_69 = find(contains(subtable,'D-ribose'));
Index_70 = find(contains(subtable,'multicellular organism developmenty'));

Index_71 = find(contains(subtable,'regulation of mitochondrion organization'));
Index_72 = find(contains(subtable,'autophagosome assembly'));
Index_73 = find(contains(subtable,'protein phosphorylation'));
Index_74 = find(contains(subtable,'cortical microtubule organization'));
Index_75 = find(contains(subtable,'ribulose, protein ubiquitination'));

Index_76 = find(contains(subtable,'L-serine biosynthetic process'));
Index_77 = find(contains(subtable,'signal peptide processing '));
Index_78 = find(contains(subtable,'acylglycerol transportn'));
Index_79 = find(contains(subtable,'endocytosis'));
Index_80 = find(contains(subtable,'embryo development ending in seed dormancy'));

Index_81 = find(contains(subtable,'glycolytic process'));
Index_82 = find(contains(subtable,'chloroplast-nucleus signaling pathway'));
Index_83 = find(contains(subtable,'endosperm development'));
Index_84 = find(contains(subtable,'ATP synthesis coupled proton transport'));
Index_85 = find(contains(subtable,'tissue regeneration'));

Index_86 = find(contains(subtable,'actin cytoskeleton organization'));
Index_87 = find(contains(subtable,'arginine catabolic process'));
Index_88 = find(contains(subtable,'carbohydrate metabolic process'));
Index_89 = find(contains(subtable,'meiotic'));
Index_90 = find(contains(subtable,'tyrosine'));

Index_91 = find(contains(subtable,'cellular amino acid metabolic process'));
Index_92 = find(contains(subtable,' mitotic cell cycle'));

Index_union = unique([Index_1;    Index_2;    Index_3;   Index_4;  Index_5;    Index_6;   Index_7;    Index_8;   Index_9;   Index_10;...
                      Index_11;  Index_12;   Index_13;  Index_14;  Index_15;   Index_16;  Index_17;   Index_18;  Index_19;  Index_20;...
                      Index_21;  Index_22;   Index_23;  Index_24;  Index_25;   Index_26;  Index_27;   Index_28;  Index_29;  Index_30;...
                      Index_31;  Index_32;   Index_33;  Index_34;  Index_35;   Index_36;  Index_37;   Index_38;  Index_39;  Index_40;...
                      Index_41;  Index_42;   Index_43;  Index_44;  Index_45;   Index_46;  Index_47;   Index_48;  Index_49;  Index_50;...
                      Index_51;  Index_52;   Index_53;  Index_54;  Index_55;   Index_56;  Index_57;   Index_58;  Index_59;  Index_60;...
                      Index_61;  Index_62;   Index_63;  Index_64;  Index_65;   Index_66;  Index_67;   Index_68;  Index_69;  Index_70;...
                      Index_71;  Index_72;   Index_73;  Index_74;  Index_75;   Index_76;  Index_77;   Index_78;  Index_79;  Index_80;...
                      Index_81;  Index_82;   Index_83;  Index_84;  Index_85;   Index_86;  Index_87;   Index_88;  Index_89;  Index_90;...
                      Index_91;  Index_92;   
                      ]);
                               
ara_tableF(Index_union,:) = [];
ara_seqF(Index_union) = [];
ara_dimension = [ara_dimension; height(ara_tableF)];


%%
ara_dimension(1)=[];

figure
plot(ara_dimension, 'linewidth', 2);
xlabel('steps');
ylabel('dimension');
grid on; 
set(gca, 'xtick', [1:1:5]);
