# Supplementary material for: Developing a bioinformatics pipeline for comparative protein classification analysis
Source: BMC Genom Data. 2022 Jun 6;23:43. doi: 10.1186/s12863-022-01045-x (PMC9172112; doi:10.1186/s12863-022-01045-x)
Supplement: Supplementary file 10 — Additional file 10 Script used for generation of heatmap related to GOs and Pfam analysis - refer to Figure 4 and Additional file 2. [file 12863_2022_1045_MOESM10_ESM.m]

%%%%%%%%%%%%%%%%%%%%%%%%%%%%%%%%%%%%%%%%%%%%%%%%%%%%%%%%%%%%%%%%%%%%%%%%%%%
%									  %
%   script for Heatmap							  %
%									  %
%%%%%%%%%%%%%%%%%%%%%%%%%%%%%%%%%%%%%%%%%%%%%%%%%%%%%%%%%%%%%%%%%%%%%%%%%%%
%   									  %
%   This script is used for generation of heatmap 			  %
%   related to GOs and Pfam analysis			  		  %
%   Please refer to Figure4 and Additional02			  	  %
%			                                                  %
%%%%%%%%%%%%%%%%%%%%%%%%%%%%%%%%%%%%%%%%%%%%%%%%%%%%%%%%%%%%%%%%%%%%%%%%%%%


close all

colorMax = [1, 0.1, 0.1];
colorMean = [0.1, 1, 0.1];
colorThreshold = [0.1, 0.1, 1];
colorHighlight = [1.0, 0.2, 0.3];
colorGeneric = [0.5, 0.5, 0.5];

RigidThreshold = 200;
  
Ls = length(Seq_input);

Seq_campione = reference;
Lr = length(Seq_campione);
Vr = [1:1:Lr];

    clearvars ScoreMean ScoreMax ScoreThreshold
    clearvars ScoreVector SeqIndex ScoreThresholdVector

    for idx_s = 1:Ls
        Seq_temp = Seq_input(idx_s);
        for idx_r = 1:Lr
            AlignStruct_temp = localalign(Seq_campione(idx_r),  Seq_temp);
        	ScoreVector(idx_s, idx_r) =  AlignStruct_temp.Score;
        end
    end

Seq_output = Seq_input(posUnion);
fastawrite('SelezioneUnion.fasta', Seq_output);
 
Seq_output = Seq_input(posIntersect);
fastawrite('SelezioneIntersect.fasta', Seq_output);

SeqIndex = 1*[1:1:length(ScoreVector(:,idx_r))];
SelectionVectorT = 0;
    
for idx_r = 1:Lr
[RowNrs] = find(ScoreVector(:,idx_r)> RigidThreshold);
SelectionVectorT  = [SelectionVectorT; RowNrs]; 
size(RowNrs);

SeqHighlight = SeqIndex(RowNrs);
ScoreVectorHighlight = ScoreVector(RowNrs,idx_r);

plot(SeqIndex, ScoreVector(:,idx_r), 'linewidth', 2.5, 'color', [0.5,0.5,0.5]);
hold on
scatter(SeqHighlight, ScoreVectorHighlight,  [], colorHighlight, 'linewidth', 2.5)

grid on; xlabel('sequences'); ylabel('score');
end

 FinalSelection = unique(SelectionVectorT);
 FinalSelection(1) = [];
 Seq_output = Seq_input(FinalSelection);

fastawrite('foresta_2021_09_10.fasta', Seq_output);


figure
subplot(2,3,1)

SeqIndex = 1*[1:1:length(ScoreVector(:,idx_r))];
SelectionVectorT = 0;
    
for idx_r = 1:Lr
[RowNrs] = find(ScoreVector(:,idx_r)> RigidThreshold);
SelectionVectorT  = [SelectionVectorT; RowNrs]; 
size(RowNrs);

SeqHighlight = SeqIndex(RowNrs);
ScoreVectorHighlight = ScoreVector(RowNrs,idx_r);

plot(SeqIndex, ScoreVector(:,idx_r), 'linewidth', 2.5, 'color', [0.5,0.5,0.5]);
hold on
 scatter(SeqHighlight, ScoreVectorHighlight,  [], colorHighlight, 'linewidth', 2.5);
end

plot([0, max(SeqIndex)], [RigidThreshold, RigidThreshold], 'm', 'linewidth', 2.5 );
      
   axi = axis(gca);
   axis([0, 1100, axi(3), axi(4)]);
    
grid on;xlabel('sequences');ylabel('score');

subplot(2,3,2)
   h  = histogram(scoreHist,LHist, 'LineWidth',2,...
                                  'FaceColor',[0.5,0.5,0.5],...
                                  'EdgeColor',[0.5,0.5,0.5]);
                              
    hold on; grid on;     ylabel('score');         xlabel('occurrence');
    
    axi = axis(gca);
    axis([-10, 2000, axi(3), 1600]);
    h.Orientation = 'horizontal';
       
    plot([0, 3550], [RigidThreshold, RigidThreshold], 'm', 'linewidth', 2.5 );
      
    meanA = 19.0;
    dataX = [0:0.5:2*meanA];
    dataY = 1650*exp(-0.03*(dataX-meanA).^2);
    plot(dataY, dataX, 'm', 'linewidth', 1.0 );
    
    meanB = 300;
    dataX = [meanB-250:0.5:meanB+250];
    dataY = 2*exp(-0.06*(dataX-meanB).^2);
    plot(dataY, dataX, 'm', 'linewidth', 1.0 );
    
subplot(2,3,3)
    h  = histogram(scoreHist,LHist, 'LineWidth',2,...
                                  'FaceColor',[0.5,0.5,0.5],...
                                  'EdgeColor',[0.5,0.5,0.5]);
                              
    hold on; grid on;     ylabel('score');         xlabel('occurrence');
    
    axi = axis(gca);
    axis([-1, 10, axi(3), 1600]);
    h.Orientation = 'horizontal';
    
    plot([0, 550], [RigidThreshold, RigidThreshold], 'm', 'linewidth', 2.5 );
     
    subplot(2,1,2)
       
    histogram(scoreHist,LHist,'FaceColor',[0.5,0.5,0.5],...
                              'EdgeColor',[0.5,0.5,0.5]);
    hold on
    axi = axis(gca);
    axis([0 40 0 2000])
    grid on
    xlabel('score')
    ylabel('occurrence');
     
