# Supplementary material for: Developing a bioinformatics pipeline for comparative protein classification analysis
Source: BMC Genom Data. 2022 Jun 6;23:43. doi: 10.1186/s12863-022-01045-x (PMC9172112; doi:10.1186/s12863-022-01045-x)
Supplement: Supplementary file 11 — Additional file 11 Script used for the forest analysis based on the gaussian fitting - refer to Fig. 5 and Additional file 12. [file 12863_2022_1045_MOESM11_ESM.m]

%%%%%%%%%%%%%%%%%%%%%%%%%%%%%%%%%%%%%%%%%%%%%%%%%%%%%%%%%%%%%%%%%%%%%%%%%%%
%									  %
%   Script for forest analysis						  %
%									  %
%%%%%%%%%%%%%%%%%%%%%%%%%%%%%%%%%%%%%%%%%%%%%%%%%%%%%%%%%%%%%%%%%%%%%%%%%%%
%   									  %
%   This script is used for the forest analysis  			  %
%   based on the gaussian fitting			  		  %
%   Please refer to Figure5 			  	  		  %
%			                                                  %
%%%%%%%%%%%%%%%%%%%%%%%%%%%%%%%%%%%%%%%%%%%%%%%%%%%%%%%%%%%%%%%%%%%%%%%%%%%


 

close all

% see the bottom of script for the sub-function
[GOstruct, PFstruct] = GOPFAM_analysis(ThisTable);

GO_strings = GOstruct.GO_strings;
GO_strings_Every = GOstruct.GO_strings_Every;
GO_descriptor = GOstruct.GO_descriptor;
GO_set = GOstruct.GO_set;

PF_strings = PFstruct.PF_strings;
PF_strings_Every = PFstruct.PF_strings_Every;
PF_descriptor = PFstruct.PF_descriptor;
PF_set = PFstruct.PF_set;

[A,B] = size(GO_strings_Every);

 MaxSizeA = 150; MaxSizeB = 60;
 NA = ceil(A/MaxSizeA); NB = ceil(B/MaxSizeB);
 BlocksA = ceil(A/NA); BlocksB = ceil(B/NB);
 
for idx_A = 1:NA
    for idx_B = 1:NB
        
VarVectorA = [(idx_A-1)*MaxSizeA+1: 1: min(idx_A*MaxSizeA, A)];
VarVectorB = [(idx_B-1)*MaxSizeB+1: 1: min(idx_B*MaxSizeB, B)];

figure;
hGO = heatmap(GO_strings(VarVectorA),...
     ThisTable.Genenames(VarVectorB),...
    GO_strings_Every(VarVectorA, VarVectorB)', 'CellLabelColor','none');
colorbar off
hGO.Colormap = parula;

    end
end


if flag_tabella
L = height(GO_set);

NL = 40;
MaxSizeL = 40;
for idx_L = 1:NL
       
VarVectorL = [(idx_L-1)*MaxSizeL+1: 1: min(idx_L*MaxSizeL, L)];
disp(idx_L)
GO_set(VarVectorL,:)
 pause
end
end

[A,B] = size(PF_strings_Every);

 MaxSizeA = 109; MaxSizeB = 40;
 NA = ceil(A/MaxSizeA); NB = ceil(B/MaxSizeB);
 BlocksA = ceil(A/NA); BlocksB = ceil(B/NB);
 
for idx_A = 1:NA
    for idx_B = 1:NB
VarVectorA = [(idx_A-1)*MaxSizeA+1: 1: min(idx_A*MaxSizeA, A)];
VarVectorB = [(idx_B-1)*MaxSizeB+1: 1: min(idx_B*MaxSizeB, B)];

 max(VarVectorA)
 max(VarVectorB)

figure;
hGO = heatmap(PF_strings(VarVectorA),...
     ThisTable.Genenames(VarVectorB),...
    PF_strings_Every(VarVectorA, VarVectorB)', 'CellLabelColor','none');
colorbar off
hGO.Colormap = parula;

    end
end

 
if flag_tabella
L = height(PF_set);

NL = 40; MaxSizeL = 30;
for idx_L = 1:NL
       
VarVectorL = [(idx_L-1)*MaxSizeL+1: 1: min(idx_L*MaxSizeL, L)];
disp(idx_L)
PF_set(VarVectorL,:)
end
end


function [GOstruct, PFstruct] = GOPFAM_analysis(ThisTable)
CAT_ColumnName = 'Geneontologymolecularfunction';
CAT_trigger = 'GO:';
CAT_length = 9;
[GO_strings, GO_descriptor] =...
    table_extract_categories(ThisTable, CAT_ColumnName, CAT_trigger, CAT_length);
[GO_strings_Every] = ... 
    table_arrange_categories(ThisTable, CAT_ColumnName, GO_strings);

GO_set = table(GO_strings', GO_descriptor');

GOstruct.GO_strings = GO_strings;
GOstruct.GO_strings_Every = GO_strings_Every;
GOstruct.GO_descriptor = GO_descriptor;
GOstruct.GO_set = GO_set;

CAT_ColumnName = 'CrossreferencePfam';
CAT_string = 'PF';
CAT_length = 6;
[PF_strings]=...
    table_extract_categories(ThisTable, CAT_ColumnName, CAT_string, CAT_length);
[PF_strings_Every] = ... 
    table_arrange_categories(ThisTable, CAT_ColumnName, PF_strings);

PF_descriptor = Organizza_PF(ThisTable, PF_strings);
PF_set = table(PF_strings', PF_descriptor');

PFstruct.PF_strings = PF_strings;
PFstruct.PF_strings_Every = PF_strings_Every;
PFstruct.PF_descriptor = PF_descriptor;
PFstruct.PF_set = PF_set;
end


function [output_string_unique, output_string_descriptor_unique] = ...
    table_extract_categories(table, ColumnName, input_string, input_length)

L = height(table);

idx_string = 0;

for idx = 1:L
T_column = table.(ColumnName);
T_temp = char(T_column(idx));

idx_string_temp = ( strfind(T_temp, input_string) );
T_temp_string = char(T_temp);
L_string_temp = length(idx_string_temp);

  for jdx = 1:L_string_temp
     idx_string = idx_string + 1;
     temp_string = T_temp_string( idx_string_temp(jdx): idx_string_temp(jdx) + input_length );
     output_string{idx_string} = temp_string;

     if nargout == 2
     if jdx == 1
     output_string_descriptor_temp =...
         T_temp_string( 1: idx_string_temp(1) - 3 );
     else
     output_string_descriptor_temp =...
         T_temp_string( idx_string_temp(jdx-1) + input_length + 4: idx_string_temp(jdx) - 3 );
     end
     
      output_string_descriptor{idx_string} =  output_string_descriptor_temp;
     end
  end

end

[output_string_unique, ia, ~] = unique(output_string);

if nargout == 2
output_string_descriptor_unique = output_string_descriptor(ia);
end

end


function [GO_strings_Every] =  table_arrange_categories(table, ColumnName, GO_strings_sort)
L = height(table);

rows_GO = 1:1:L;

idx_GO = 0*rows_GO;
L_GO_strings = length(GO_strings_sort);
T_column = table.(ColumnName);

for unique_idx = 1:L_GO_strings
string = GO_strings_sort{unique_idx };

for idx = 1:L

T_column = table.(ColumnName);
T_temp = char(T_column(idx)); 

idx_GO_temp = ( strfind(T_temp, string) );

if  ( idx_GO_temp > 0 )
idx_GO(idx) = 1;
end

end
GO_strings_Every(unique_idx,:) = idx_GO;
idx_GO = 0*idx_GO;
end

end
