# Supplementary material for: Developing a bioinformatics pipeline for comparative protein classification analysis
Source: BMC Genom Data. 2022 Jun 6;23:43. doi: 10.1186/s12863-022-01045-x (PMC9172112; doi:10.1186/s12863-022-01045-x)
Supplement: Supplementary file 13 — Additional file 13 Steps of the filter population in A. thaliana. [file 12863_2022_1045_MOESM13_ESM.xlsx]

## Sheet: Foglio1
	Arabidopsis thaliana
#	description	dim
1	A. thaliana is filtered discarding all the sequences which does not possess the A. thaliana attribute.	5222
2	Gene Ontology Molecular Function is epurated from the following list:	5137
	squalene synthase activity, dna binding, rna binding, lyase activity, phosphatidylserine, ferrochelatase, voltage, phosphatidylserine
3	Gene Ontology Biological Process is epurated from the following list:	2793
	squalene synthase activity, dna binding, rna binding, lyase activity, phosphatidylserine, ferrochelatase, voltage, phosphatidylserine, protein import, protein targeting, cell cycle, protein heterotrimerization, protein folding, mRNA, RNA, rRNA, cellular amino acid metabolic process, translation, acetyl-CoA biosynthetic, maturation of SSU-rRNA from tricistronic rRNA transcript, maturation of SSU-r…
4	ProteinNames is epurated from the following list:	1558
	synthase prenyltransferase, capsular, MAX3, ribosomal, ribonuclease glutamyl, NAD, glutamyl, myosin, cytochrome, nucleoside, DNA, transcription, ALBINO, translocase, lipid transfer, cell division, RNA, signal recognition, kinesin, call division, Heat shock, Calvin cycle, Plastid division protein, Nuclear shuttle, Patellin-3, U-box, polymerase, Transcription termination, Outer envelope protein, pr…
5	ProteinNames is epurated from the following list:	1478
	Villin-3, Probable plastid-lipid-associated protein 5, chloroplastic (Fibrillin-3b), Myosin-binding protein 7, Probable plastid-lipid-associated protein 1, chloroplastic (AtPap1) (Fibrillin-1a) (Plastoglobulin 35) (AtPGL35), Pentatricopeptide repeat-containing protein At5g46580, chloroplastic, Photosystem II CP47 reaction center protein (PSII 47 kDa protein) (Protein CP-47), Probable plastid-lipi…
6	ProteinNames is epurated from the following list:	1031
	F-box, AT-hook motif nuclear-localized protein 10 (AT-hook protein 1), Calcium-dependent protein, CSC1-like protein At1g10090, CSC1-like protein ERD4 (Hyperosmolality-gated Ca2+ permeable channel 3.1) (AtOSCA3.1) (Protein EARLY-RESPONSIVE TO DEHYDRATION STRESS 4), Eukaryotic translation initiation factor isoform 4G-2 (eIF(iso)4G-2), F-box/kelch-repeat protein At1g30090, Probable calcium-binding p…
7	ProteinNames is epurated from the following list:	813
	Protein kinase domain-containing protein, TLD-domain containing nucleolar protein, DEK domain-containing chromatin associated protein, Nucleotidyltransferase, ATP-dependent protease La (LON) domain protein (F6F9.20 protein) (Uncharacterized protein At1g19740), At2g34910 (Root hair specific protein), Arginine/serine-rich splicing factor 35, Protein TIC 20, Acyl-[acyl-carrier-protein] hydrolase (EC…
