# Supplementary material for: Developing a bioinformatics pipeline for comparative protein classification analysis
Source: BMC Genom Data. 2022 Jun 6;23:43. doi: 10.1186/s12863-022-01045-x (PMC9172112; doi:10.1186/s12863-022-01045-x)
Supplement: Supplementary file 14 — Additional file 14 Steps of the filter population in B. rapa Pekinensis group. [file 12863_2022_1045_MOESM14_ESM.xlsx]

## Sheet: Foglio1
	Brassica rapa
#	description	dim
1	B. rapa is filtered discarding all the sequences which does not possess the Brassica Rapa attribute.	1046
2	Gene Ontology Molecular Function is epurated from the following list:	1017
	proton-transporting, ATP synthase activity, dna binding, rna binding, NADH, acetyltransferase, voltage, phosphatidylserine.
3	Gene Ontology Biological Process is epurated from the following list:	831
	squalene synthase activity, dna binding, rna binding, lyase activity, phosphatidylserine, ferrochelatase, voltage, phosphatidylserine, protein import, protein targeting, cell cycle, protein heterotrimerization, protein folding, mRNA, RNA, rRNA, cellular amino acid metabolic process, translation, acetyl-CoA biosynthetic, maturation of SSU-rRNA from tricistronic rRNA transcript, maturation of SSU-r…
4	ProteinNames is epurated from the following list:	386
	Ribulose bisphosphate carboxylase large chain, Aminomethyltransferase, mitochondrial, Adenylosuccinate synthetase, Translocase of chloroplast, Ribosomal, AIG1-type G domain-containing protein, 3-oxoacyl-[acyl-carrier-protein] reductase (EC 1.1.1.100), RNA polymerase sigma factor, 30S ribosomal protein, 50S ribosomal protein, Glutamate--cysteine ligase, Ribosomal protein, Acyl-[acyl-carrier-protei…
