# Supplementary material for: Developing a bioinformatics pipeline for comparative protein classification analysis
Source: BMC Genom Data. 2022 Jun 6;23:43. doi: 10.1186/s12863-022-01045-x (PMC9172112; doi:10.1186/s12863-022-01045-x)
Supplement: Supplementary file 15 — Additional file 15 Table showing the discarding of the orthologs which did not play a role in oxygenic photosynthesis (labeled in yellow) resulting in 44 potential orthologs. [file 12863_2022_1045_MOESM15_ESM.xlsx]

## Sheet: Foglio1
The orthologs that did not play a role in oxygenic photosynthesis, labeled in yellow, are discarded, which resulted in 44 potential orthologs as the result of our analysis
Entry	Entryname	Status	Proteinnames	Genenames	Organism	Length	GenenamesORF	OrganismID	Genenamesprimary	Geneontologymolecularfunction	Geneontologybiologicalprocess	Geneontologycellularcomponent	Proteinfamilies	Motif	Betastrand	Helix	CrossreferencePANTHER	CrossreferencePfam	Pathway	CrossreferenceKEGG
A0A397YQY1	A0A397YQY1_BRACM	unreviewed	Cofac_haem_bdg domain-containing protein	BRAA07T29945Z BRARA_G01681	Brassica campestris (Field mustard)	741	BRAA07T29945Z BRARA_G01681	3711				chloroplast membrane [GO:0031969]	RETICULATA family					PF04187;PF11891;		brp:103830036;
M4D3K3	M4D3K3_BRARP	unreviewed	Uncharacterized protein		Brassica rapa subsp. pekinensis (Chinese cabbage) (Brassica pekinensis)	143		51351			photosynthesis [GO:0015979]	chloroplast thylakoid membrane [GO:0009535]; photosystem I reaction center [GO:0009538]	PsaE family				PTHR34549;	PF02427;
A0A398AQT1	A0A398AQT1_BRACM	unreviewed	Uncharacterized protein	BRAA01T00862Z BRARA_A00845	Brassica campestris (Field mustard)	143	BRAA01T00862Z BRARA_A00845	3711			photosynthesis [GO:0015979]	chloroplast thylakoid membrane [GO:0009535]; photosystem I reaction center [GO:0009538]	PsaE family				PTHR34549;	PF02427;		brp:103854145;
M4CKY9	M4CKY9_BRARP	unreviewed	Uncharacterized protein		Brassica rapa subsp. pekinensis (Chinese cabbage) (Brassica pekinensis)	220		51351				chloroplast thylakoid [GO:0009534]					PTHR47200;	PF00805;
A0A397ZEN5	A0A397ZEN5_BRACM	unreviewed	Digalactosyldiacylglycerol synthase (EC 2.4.1.241)	BRARA_E02912	Brassica campestris (Field mustard)	806	BRARA_E02912	3711		digalactosyldiacylglycerol synthase activity [GO:0046481]		chloroplast outer membrane [GO:0009707]	Glycosyltransferase group 1 family, Glycosyltransferase 4 subfamily				PTHR46132;	PF00534;
M4F175	M4F175_BRARP	unreviewed	Digalactosyldiacylglycerol synthase (EC 2.4.1.241)		Brassica rapa subsp. pekinensis (Chinese cabbage) (Brassica pekinensis)	808		51351		digalactosyldiacylglycerol synthase activity [GO:0046481]; UDP-galactosyltransferase activity [GO:0035250]	galactolipid biosynthetic process [GO:0019375]	chloroplast outer membrane [GO:0009707]	Glycosyltransferase group 1 family, Glycosyltransferase 4 subfamily				PTHR46132;	PF00534;
M4EEX4	M4EEX4_BRARP	unreviewed	Uncharacterized protein		Brassica rapa subsp. pekinensis (Chinese cabbage) (Brassica pekinensis)	597		51351		carotenoid dioxygenase activity [GO:0010436]; metal ion binding [GO:0046872]	carotene catabolic process [GO:0016121]	chloroplast stroma [GO:0009570]	Carotenoid oxygenase family				PTHR10543;	PF03055;
A0A397ZMI0	A0A397ZMI0_BRACM	unreviewed	Uncharacterized protein	BRARA_E02677	Brassica campestris (Field mustard)	597	BRARA_E02677	3711		metal ion binding [GO:0046872]; oxidoreductase activity, acting on single donors with incorporation of molecular oxygen, incorporation of two atoms of oxygen [GO:0016702]			Carotenoid oxygenase family				PTHR10543;	PF03055;
A0A398AS32	A0A398AS32_BRACM	unreviewed	Uncharacterized protein	BRARA_A03189	Brassica campestris (Field mustard)	598	BRARA_A03189	3711		metal ion binding [GO:0046872]; oxidoreductase activity, acting on single donors with incorporation of molecular oxygen, incorporation of two atoms of oxygen [GO:0016702]			Carotenoid oxygenase family				PTHR10543;	PF03055;
M4DYG2	M4DYG2_BRARP	unreviewed	Uncharacterized protein		Brassica rapa subsp. pekinensis (Chinese cabbage) (Brassica pekinensis)	598		51351		carotenoid dioxygenase activity [GO:0010436]; metal ion binding [GO:0046872]	carotene catabolic process [GO:0016121]	chloroplast stroma [GO:0009570]	Carotenoid oxygenase family				PTHR10543;	PF03055;
M4CNH1	M4CNH1_BRARP	unreviewed	TPR_REGION domain-containing protein		Brassica rapa subsp. pekinensis (Chinese cabbage) (Brassica pekinensis)	313		51351				chloroplast thylakoid membrane [GO:0009535]
M4DS56	M4DS56_BRARP	unreviewed	Uncharacterized protein		Brassica rapa subsp. pekinensis (Chinese cabbage) (Brassica pekinensis)	320		51351		oxidoreductase activity, acting on iron-sulfur proteins as donors [GO:0016730]	photosynthetic electron transport in photosystem I [GO:0009773]	chloroplast thylakoid membrane [GO:0009535]; integral component of membrane [GO:0016021]					PTHR31032;
M4DAZ3	M4DAZ3_BRARP	unreviewed	Uncharacterized protein		Brassica rapa subsp. pekinensis (Chinese cabbage) (Brassica pekinensis)	319		51351		oxidoreductase activity, acting on iron-sulfur proteins as donors [GO:0016730]	photosynthetic electron transport in photosystem I [GO:0009773]	chloroplast thylakoid membrane [GO:0009535]; integral component of membrane [GO:0016021]					PTHR31032;
M4C979	M4C979_BRARP	unreviewed	Uncharacterized protein		Brassica rapa subsp. pekinensis (Chinese cabbage) (Brassica pekinensis)	320		51351		oxidoreductase activity, acting on iron-sulfur proteins as donors [GO:0016730]	photosynthetic electron transport in photosystem I [GO:0009773]	chloroplast thylakoid membrane [GO:0009535]; integral component of membrane [GO:0016021]					PTHR31032;
M4CJX0	M4CJX0_BRARP	unreviewed	CAAD domain-containing protein		Brassica rapa subsp. pekinensis (Chinese cabbage) (Brassica pekinensis)	183		51351				chloroplast thylakoid membrane [GO:0009535]; integral component of membrane [GO:0016021]					PTHR33222;	PF14159;
M4FHA4	M4FHA4_BRARP	unreviewed	CAAD domain-containing protein		Brassica rapa subsp. pekinensis (Chinese cabbage) (Brassica pekinensis)	167		51351				chloroplast thylakoid membrane [GO:0009535]; integral component of membrane [GO:0016021]					PTHR33222;	PF14159;
M4F116	M4F116_BRARP	unreviewed	Uncharacterized protein		Brassica rapa subsp. pekinensis (Chinese cabbage) (Brassica pekinensis)	178		51351				chloroplast thylakoid membrane [GO:0009535]
M4CZG2	M4CZG2_BRARP	unreviewed	Uncharacterized protein		Brassica rapa subsp. pekinensis (Chinese cabbage) (Brassica pekinensis)	132		51351				chloroplast thylakoid membrane [GO:0009535]; integral component of membrane [GO:0016021]
M4EU77	M4EU77_BRARP	unreviewed	Uncharacterized protein		Brassica rapa subsp. pekinensis (Chinese cabbage) (Brassica pekinensis)	588		51351		carotenoid dioxygenase activity [GO:0010436]; metal ion binding [GO:0046872]	carotene catabolic process [GO:0016121]	chloroplast stroma [GO:0009570]	Carotenoid oxygenase family				PTHR10543;	PF03055;
A0A397Y3B7	A0A397Y3B7_BRACM	unreviewed	Uncharacterized protein	BRARA_I02844	Brassica campestris (Field mustard)	588	BRARA_I02844	3711		metal ion binding [GO:0046872]; oxidoreductase activity, acting on single donors with incorporation of molecular oxygen, incorporation of two atoms of oxygen [GO:0016702]			Carotenoid oxygenase family				PTHR10543;	PF03055;
M4FDE4	M4FDE4_BRARP	unreviewed	Peptidylprolyl isomerase (EC 5.2.1.8)		Brassica rapa subsp. pekinensis (Chinese cabbage) (Brassica pekinensis)	428		51351		peptidyl-prolyl cis-trans isomerase activity [GO:0003755]		thylakoid [GO:0009579]					PTHR43246;	PF00160;
M4EY67	M4EY67_BRARP	unreviewed	Uncharacterized protein		Brassica rapa subsp. pekinensis (Chinese cabbage) (Brassica pekinensis)	358		51351			photosystem I assembly [GO:0048564]; response to photooxidative stress [GO:0080183]	chloroplast thylakoid membrane [GO:0009535]					PTHR33672;
M4DAU4	M4DAU4_BRARP	unreviewed	Ubiquinol oxidase (EC 1.10.3.11)		Brassica rapa subsp. pekinensis (Chinese cabbage) (Brassica pekinensis)	354		51351		alternative oxidase activity [GO:0009916]; metal ion binding [GO:0046872]; ubiquinol:oxygen oxidoreductase activity [GO:0102721]	alternative respiration [GO:0010230]; carotenoid biosynthetic process [GO:0016117]	integral component of membrane [GO:0016021]; mitochondrion [GO:0005739]; respirasome [GO:0070469]; thylakoid [GO:0009579]	Alternative oxidase family				PTHR31803;	PF01786;
M4CLD2	M4CLD2_BRARP	unreviewed	ATPase_AAA_core domain-containing protein		Brassica rapa subsp. pekinensis (Chinese cabbage) (Brassica pekinensis)	475		51351		ATPase activity [GO:0016887]; ATP binding [GO:0005524]; ribulose-1,5-bisphosphate carboxylase/oxygenase activator activity [GO:0046863]		chloroplast stroma [GO:0009570]; thylakoid [GO:0009579]						PF00004;
M4DKM4	M4DKM4_BRARP	unreviewed	ATPase_AAA_core domain-containing protein		Brassica rapa subsp. pekinensis (Chinese cabbage) (Brassica pekinensis)	443		51351		ATPase activity [GO:0016887]; ATP binding [GO:0005524]; ribulose-1,5-bisphosphate carboxylase/oxygenase activator activity [GO:0046863]		chloroplast stroma [GO:0009570]; thylakoid [GO:0009579]						PF00004;
M4C7G6	M4C7G6_BRARP	unreviewed	ATPase_AAA_core domain-containing protein		Brassica rapa subsp. pekinensis (Chinese cabbage) (Brassica pekinensis)	475		51351		ATPase activity [GO:0016887]; ATP binding [GO:0005524]; ribulose-1,5-bisphosphate carboxylase/oxygenase activator activity [GO:0046863]		chloroplast stroma [GO:0009570]; thylakoid [GO:0009579]						PF00004;
A0A397ZPI2	A0A397ZPI2_BRACM	unreviewed	Zeta-carotene desaturase (EC 1.3.5.6) (9,9'-di-cis-zeta-carotene desaturase)	BRAA05T22980Z BRARA_E03417	Brassica campestris (Field mustard)	560	BRAA05T22980Z BRARA_E03417	3711		7,9,9'-tricis-neurosporene:quinone oxidoreductase activity [GO:0052887]; 9,9'-dicis-carotene:quinone oxidoreductase activity [GO:0052886]; carotene 7,8-desaturase activity [GO:0016719]	carotenoid biosynthetic process [GO:0016117]	chloroplast [GO:0009507]; chromoplast [GO:0009509]	Zeta carotene desaturase family					PF01593;	PATHWAY: Carotenoid biosynthesis. {ECO:0000256|ARBA:ARBA00004829}.; PATHWAY: Carotenoid biosynthesis; lycopene biosynthesis. {ECO:0000256|ARBA:ARBA00004900, ECO:0000256|RuleBase:RU362008}.
B9VUW3	B9VUW3_BRARP	unreviewed	Zeta-carotene desaturase (EC 1.3.5.6) (9,9'-di-cis-zeta-carotene desaturase)		Brassica rapa subsp. pekinensis (Chinese cabbage) (Brassica pekinensis)	561		51351		7,9,9'-tricis-neurosporene:quinone oxidoreductase activity [GO:0052887]; 9,9'-dicis-carotene:quinone oxidoreductase activity [GO:0052886]; carotene 7,8-desaturase activity [GO:0016719]	carotenoid biosynthetic process [GO:0016117]	chloroplast [GO:0009507]; chromoplast [GO:0009509]	Zeta carotene desaturase family					PF01593;	PATHWAY: Carotenoid biosynthesis. {ECO:0000256|ARBA:ARBA00004829}.; PATHWAY: Carotenoid biosynthesis; lycopene biosynthesis. {ECO:0000256|ARBA:ARBA00004900, ECO:0000256|RuleBase:RU362008}.
A0A398AQJ4	A0A398AQJ4_BRACM	unreviewed	Uncharacterized protein	BRARA_A00510	Brassica campestris (Field mustard)	568	BRARA_A00510	3711		metal ion binding [GO:0046872]; oxidoreductase activity, acting on single donors with incorporation of molecular oxygen, incorporation of two atoms of oxygen [GO:0016702]			Carotenoid oxygenase family				PTHR10543;	PF03055;
M4D4I0	M4D4I0_BRARP	unreviewed	Uncharacterized protein		Brassica rapa subsp. pekinensis (Chinese cabbage) (Brassica pekinensis)	568		51351		carotenoid dioxygenase activity [GO:0010436]; metal ion binding [GO:0046872]	carotene catabolic process [GO:0016121]	chloroplast [GO:0009507]	Carotenoid oxygenase family				PTHR10543;	PF03055;
M4DKS0	M4DKS0_BRARP	unreviewed	Uncharacterized protein		Brassica rapa subsp. pekinensis (Chinese cabbage) (Brassica pekinensis)	411		51351				chloroplast envelope [GO:0009941]; integral component of membrane [GO:0016021]	Bile acid:sodium symporter (BASS) (TC 2.A.28) family				PTHR10361;	PF01758;
M4CDT9	M4CDT9_BRARP	unreviewed	Uncharacterized protein		Brassica rapa subsp. pekinensis (Chinese cabbage) (Brassica pekinensis)	217		51351				chloroplast [GO:0009507]; chloroplast thylakoid membrane [GO:0009535]; integral component of membrane [GO:0016021]; NAD(P)H dehydrogenase complex (plastoquinone) [GO:0010598]					PTHR47726;
M4DEY9	M4DEY9_BRARP	unreviewed	Peptidase_S26 domain-containing protein		Brassica rapa subsp. pekinensis (Chinese cabbage) (Brassica pekinensis)	293		51351		serine-type endopeptidase activity [GO:0004252]	signal peptide processing [GO:0006465]; thylakoid membrane organization [GO:0010027]	chloroplast thylakoid membrane [GO:0009535]; integral component of plasma membrane [GO:0005887]					PTHR43390;	PF10502;
A0A398AK97	A0A398AK97_BRACM	unreviewed	Uncharacterized protein	BRARA_A01020	Brassica campestris (Field mustard)	595	BRARA_A01020	3711		metal ion binding [GO:0046872]; oxidoreductase activity, acting on single donors with incorporation of molecular oxygen, incorporation of two atoms of oxygen [GO:0016702]			Carotenoid oxygenase family				PTHR10543;	PF03055;
M4F5K9	M4F5K9_BRARP	unreviewed	Thioredoxin-dependent peroxiredoxin (EC 1.11.1.24)		Brassica rapa subsp. pekinensis (Chinese cabbage) (Brassica pekinensis)	216		51351		thioredoxin peroxidase activity [GO:0008379]	cell redox homeostasis [GO:0045454]; cellular response to oxidative stress [GO:0034599]	chloroplast thylakoid membrane [GO:0009535]; cytoplasm [GO:0005737]						PF00578;
M4EZF7	M4EZF7_BRARP	unreviewed	Plastoquinol--plastocyanin reductase (EC 7.1.1.6)		Brassica rapa subsp. pekinensis (Chinese cabbage) (Brassica pekinensis)	231		51351		2 iron, 2 sulfur cluster binding [GO:0051537]; electron transporter, transferring electrons within cytochrome b6/f complex of photosystem II activity [GO:0045158]; metal ion binding [GO:0046872]; oxidoreductase activity [GO:0016491]; plastoquinol--plastocyanin reductase activity [GO:0009496]		chloroplast thylakoid membrane [GO:0009535]; integral component of membrane [GO:0016021]; plasma membrane [GO:0005886]	Rieske iron-sulfur protein family				PTHR10134;	PF00355;
M4DR11	M4DR11_BRARP	unreviewed	CAAD domain-containing protein		Brassica rapa subsp. pekinensis (Chinese cabbage) (Brassica pekinensis)	145		51351				chloroplast thylakoid membrane [GO:0009535]; integral component of membrane [GO:0016021]					PTHR33222;	PF14159;
M4EEH6	M4EEH6_BRARP	unreviewed	Uncharacterized protein		Brassica rapa subsp. pekinensis (Chinese cabbage) (Brassica pekinensis)	145		51351			photosynthesis [GO:0015979]	chloroplast thylakoid membrane [GO:0009535]; integral component of membrane [GO:0016021]; photosystem I reaction center [GO:0009538]	PsaH family				PTHR34787;	PF03244;
M4DXB7	M4DXB7_BRARP	unreviewed	Uncharacterized protein		Brassica rapa subsp. pekinensis (Chinese cabbage) (Brassica pekinensis)	145		51351			photosynthesis [GO:0015979]	chloroplast thylakoid membrane [GO:0009535]; integral component of membrane [GO:0016021]; photosystem I reaction center [GO:0009538]	PsaH family				PTHR34787;	PF03244;
A0A397YC21	A0A397YC21_BRACM	unreviewed	Uncharacterized protein	BRARA_H00177	Brassica campestris (Field mustard)	145	BRARA_H00177	3711			photosynthesis [GO:0015979]	chloroplast thylakoid membrane [GO:0009535]; integral component of membrane [GO:0016021]; photosystem I reaction center [GO:0009538]	PsaH family				PTHR34787;	PF03244;		brp:103832805;
M4DCV0	M4DCV0_BRARP	unreviewed	Uncharacterized protein		Brassica rapa subsp. pekinensis (Chinese cabbage) (Brassica pekinensis)	145		51351			photosynthesis [GO:0015979]	chloroplast thylakoid membrane [GO:0009535]; integral component of membrane [GO:0016021]; photosystem I reaction center [GO:0009538]	PsaH family				PTHR34787;	PF03244;
A0A397YUA4	A0A397YUA4_BRACM	unreviewed	Uncharacterized protein	BRAA06T23412Z BRARA_F00205	Brassica campestris (Field mustard)	145	BRAA06T23412Z BRARA_F00205	3711			photosynthesis [GO:0015979]	chloroplast thylakoid membrane [GO:0009535]; integral component of membrane [GO:0016021]; photosystem I reaction center [GO:0009538]	PsaH family				PTHR34787;	PF03244;		brp:103871224;
M4DR12	M4DR12_BRARP	unreviewed	Uncharacterized protein		Brassica rapa subsp. pekinensis (Chinese cabbage) (Brassica pekinensis)	145		51351			photosynthesis [GO:0015979]	chloroplast thylakoid membrane [GO:0009535]; integral component of membrane [GO:0016021]; photosystem I reaction center [GO:0009538]	PsaH family				PTHR34787;	PF03244;
M4E630	M4E630_BRARP	unreviewed	Uncharacterized protein		Brassica rapa subsp. pekinensis (Chinese cabbage) (Brassica pekinensis)	161		51351				chloroplast thylakoid membrane [GO:0009535]
M4ECY9	M4ECY9_BRARP	unreviewed	Uncharacterized protein		Brassica rapa subsp. pekinensis (Chinese cabbage) (Brassica pekinensis)	166		51351			photosynthetic electron transport in photosystem I [GO:0009773]	chloroplast thylakoid membrane [GO:0009535]; integral component of membrane [GO:0016021]; NAD(P)H dehydrogenase complex (plastoquinone) [GO:0010598]					PTHR36340;
M4F1G5	M4F1G5_BRARP	unreviewed	PSI subunit V		Brassica rapa subsp. pekinensis (Chinese cabbage) (Brassica pekinensis)	219		51351			photosynthesis [GO:0015979]	chloroplast thylakoid membrane [GO:0009535]; integral component of membrane [GO:0016021]; photosystem I reaction center [GO:0009538]	PsaL family				PTHR34803;	PF02605;
M4EV39	M4EV39_BRARP	unreviewed	PSI subunit V		Brassica rapa subsp. pekinensis (Chinese cabbage) (Brassica pekinensis)	219		51351			photosynthesis [GO:0015979]	chloroplast thylakoid membrane [GO:0009535]; integral component of membrane [GO:0016021]; photosystem I reaction center [GO:0009538]	PsaL family				PTHR34803;	PF02605;
M4F8G8	M4F8G8_BRARP	unreviewed	CAAD domain-containing protein		Brassica rapa subsp. pekinensis (Chinese cabbage) (Brassica pekinensis)	162		51351				chloroplast thylakoid membrane [GO:0009535]; integral component of membrane [GO:0016021]					PTHR33222;	PF14159;
M4CWD6	M4CWD6_BRARP	unreviewed	CAAD domain-containing protein		Brassica rapa subsp. pekinensis (Chinese cabbage) (Brassica pekinensis)	169		51351				chloroplast thylakoid membrane [GO:0009535]; integral component of membrane [GO:0016021]					PTHR33222;	PF14159;
M4DLX2	M4DLX2_BRARP	unreviewed	Uncharacterized protein		Brassica rapa subsp. pekinensis (Chinese cabbage) (Brassica pekinensis)	261		51351				chloroplast thylakoid membrane [GO:0009535]
M4E858	M4E858_BRARP	unreviewed	Uncharacterized protein		Brassica rapa subsp. pekinensis (Chinese cabbage) (Brassica pekinensis)	428		51351		protein kinase regulator activity [GO:0019887]		chloroplast thylakoid membrane [GO:0009535]; protein kinase CK2 complex [GO:0005956]	Casein kinase 2 subunit beta family					PF01214;
M4F3L9	M4F3L9_BRARP	unreviewed	Uncharacterized protein		Brassica rapa subsp. pekinensis (Chinese cabbage) (Brassica pekinensis)	447		51351		membrane insertase activity [GO:0032977]	protein insertion into membrane [GO:0051205]; protein localization to chloroplast [GO:0072598]; thylakoid membrane organization [GO:0010027]	chloroplast thylakoid membrane [GO:0009535]; integral component of membrane [GO:0016021]	OXA1/ALB3/YidC (TC 2.A.9.2) family; OXA1/ALB3/YidC family				PTHR12428;	PF02096;
A0A398AYW5	A0A398AYW5_BRACM	unreviewed	Uncharacterized protein	BRARA_A03534	Brassica campestris (Field mustard)	343	BRARA_A03534	3711				chloroplast membrane [GO:0031969]; integral component of membrane [GO:0016021]	RETICULATA family					PF11891;		brp:103848830;
M4DC12	M4DC12_BRARP	unreviewed	Uncharacterized protein		Brassica rapa subsp. pekinensis (Chinese cabbage) (Brassica pekinensis)	265		51351				chloroplast thylakoid membrane [GO:0009535]						PF00504;
M4D5G2	M4D5G2_BRARP	unreviewed	Thioredoxin domain-containing protein		Brassica rapa subsp. pekinensis (Chinese cabbage) (Brassica pekinensis)	252		51351		oxidoreductase activity, acting on a sulfur group of donors, disulfide as acceptor [GO:0016671]	cytochrome b6f complex assembly [GO:0010190]	chloroplast thylakoid membrane [GO:0009535]					PTHR47353;	PF00085;
M4EJ16	M4EJ16_BRARP	unreviewed	HMA domain-containing protein		Brassica rapa subsp. pekinensis (Chinese cabbage) (Brassica pekinensis)	351		51351		metal ion binding [GO:0046872]		chloroplast stroma [GO:0009570]; chloroplast thylakoid membrane [GO:0009535]					PTHR31096;	PF00403;
M4D2D6	M4D2D6_BRARP	unreviewed	CAAD domain-containing protein		Brassica rapa subsp. pekinensis (Chinese cabbage) (Brassica pekinensis)	191		51351				chloroplast thylakoid membrane [GO:0009535]; integral component of membrane [GO:0016021]					PTHR33222;	PF14159;
A0A397XNP9	A0A397XNP9_BRACM	unreviewed	Protoporphyrinogen oxidase (EC 1.3.3.4)	BRARA_J00097	Brassica campestris (Field mustard)	536	BRARA_J00097	3711		oxygen-dependent protoporphyrinogen oxidase activity [GO:0004729]	protoporphyrinogen IX biosynthetic process [GO:0006782]	chloroplast [GO:0009507]	Protoporphyrinogen/coproporphyrinogen oxidase family, Protoporphyrinogen oxidase subfamily					PF01593;	PATHWAY: Porphyrin-containing compound metabolism. {ECO:0000256|ARBA:ARBA00023444}.; PATHWAY: Porphyrin-containing compound metabolism; protoporphyrin-IX biosynthesis; protoporphyrin-IX from protoporphyrinogen-IX: step 1/1. {ECO:0000256|ARBA:ARBA00005073, ECO:0000256|RuleBase:RU367069}.	brp:103844594;
M4EWY2	M4EWY2_BRARP	unreviewed	Protoporphyrinogen oxidase (EC 1.3.3.4)		Brassica rapa subsp. pekinensis (Chinese cabbage) (Brassica pekinensis)	536		51351		oxidoreductase activity [GO:0016491]; oxygen-dependent protoporphyrinogen oxidase activity [GO:0004729]	heme biosynthetic process [GO:0006783]; protoporphyrinogen IX biosynthetic process [GO:0006782]	chloroplast thylakoid [GO:0009534]	Protoporphyrinogen/coproporphyrinogen oxidase family, Protoporphyrinogen oxidase subfamily					PF01593;	PATHWAY: Porphyrin-containing compound metabolism. {ECO:0000256|ARBA:ARBA00023444}.; PATHWAY: Porphyrin-containing compound metabolism; protoporphyrin-IX biosynthesis; protoporphyrin-IX from protoporphyrinogen-IX: step 1/1. {ECO:0000256|ARBA:ARBA00005073, ECO:0000256|RuleBase:RU367069}.
A0A397YF23	A0A397YF23_BRACM	unreviewed	Uncharacterized protein	BRAA09T41607Z BRARA_I05011	Brassica campestris (Field mustard)	192	BRAA09T41607Z BRARA_I05011	3711		calcium ion binding [GO:0005509]	photosynthesis [GO:0015979]	chloroplast thylakoid membrane [GO:0009535]; extrinsic component of membrane [GO:0019898]; photosystem II oxygen evolving complex [GO:0009654]	PsbQ family				PTHR33399;	PF05757;		brp:103842995;
M4EDJ4	M4EDJ4_BRARP	unreviewed	Uncharacterized protein		Brassica rapa subsp. pekinensis (Chinese cabbage) (Brassica pekinensis)	192		51351		calcium ion binding [GO:0005509]; electron transporter, transferring electrons within the cyclic electron transport pathway of photosynthesis activity [GO:0045156]	photosynthetic electron transport chain [GO:0009767]	chloroplast [GO:0009507]; chloroplast thylakoid membrane [GO:0009535]; extrinsic component of membrane [GO:0019898]; photosystem II oxygen evolving complex [GO:0009654]	PsbQ family				PTHR33399;	PF05757;
A0A397YY62	A0A397YY62_BRACM	unreviewed	Uncharacterized protein	BRAA06T24199Z BRARA_F00946	Brassica campestris (Field mustard)	188	BRAA06T24199Z BRARA_F00946	3711		calcium ion binding [GO:0005509]	photosynthesis [GO:0015979]	chloroplast thylakoid membrane [GO:0009535]; extrinsic component of membrane [GO:0019898]; photosystem II oxygen evolving complex [GO:0009654]	PsbQ family				PTHR33399;	PF05757;
M4DT32	M4DT32_BRARP	unreviewed	Uncharacterized protein		Brassica rapa subsp. pekinensis (Chinese cabbage) (Brassica pekinensis)	188		51351		calcium ion binding [GO:0005509]; electron transporter, transferring electrons within the cyclic electron transport pathway of photosynthesis activity [GO:0045156]	photosynthetic electron transport chain [GO:0009767]	chloroplast [GO:0009507]; chloroplast thylakoid membrane [GO:0009535]; extrinsic component of membrane [GO:0019898]; photosystem II oxygen evolving complex [GO:0009654]	PsbQ family				PTHR33399;	PF05757;
M4CVA5	M4CVA5_BRARP	unreviewed	Geranylgeranyl reductase (EC 1.3.1.83)		Brassica rapa subsp. pekinensis (Chinese cabbage) (Brassica pekinensis)	466		51351		geranylgeranyl diphosphate reductase activity [GO:0102067]; geranylgeranyl reductase activity [GO:0045550]	chlorophyll biosynthetic process [GO:0015995]; photosynthesis [GO:0015979]	chloroplast thylakoid membrane [GO:0009535]	Geranylgeranyl reductase family, ChlP subfamily					PF01134;	PATHWAY: Porphyrin-containing compound metabolism. {ECO:0000256|ARBA:ARBA00023444}.
M4DHD1	M4DHD1_BRARP	unreviewed	Geranylgeranyl reductase (EC 1.3.1.83)		Brassica rapa subsp. pekinensis (Chinese cabbage) (Brassica pekinensis)	466		51351		geranylgeranyl diphosphate reductase activity [GO:0102067]; geranylgeranyl reductase activity [GO:0045550]	chlorophyll biosynthetic process [GO:0015995]; photosynthesis [GO:0015979]	chloroplast thylakoid membrane [GO:0009535]	Geranylgeranyl reductase family, ChlP subfamily					PF07992;	PATHWAY: Porphyrin-containing compound metabolism. {ECO:0000256|ARBA:ARBA00023444}.
M4ESW3	M4ESW3_BRARP	unreviewed	Uncharacterized protein		Brassica rapa subsp. pekinensis (Chinese cabbage) (Brassica pekinensis)	167		51351				chloroplast thylakoid membrane [GO:0009535]; integral component of membrane [GO:0016021]
M4CQA2	M4CQA2_BRARP	unreviewed	Uncharacterized protein		Brassica rapa subsp. pekinensis (Chinese cabbage) (Brassica pekinensis)	414		51351		farnesyl-diphosphate farnesyltransferase activity [GO:0004310]; geranylgeranyl-diphosphate geranylgeranyltransferase activity [GO:0016767]; squalene synthase activity [GO:0051996]	carotenoid biosynthetic process [GO:0016117]		Phytoene/squalene synthase family
M4EV62	M4EV62_BRARP	unreviewed	Uncharacterized protein		Brassica rapa subsp. pekinensis (Chinese cabbage) (Brassica pekinensis)	197		51351			thylakoid membrane organization [GO:0010027]	chloroplast thylakoid membrane [GO:0009535]					PTHR35745;
A0A397YXE4	A0A397YXE4_BRACM	unreviewed	Plastocyanin	BRAA06T24747Z BRARA_F01448	Brassica campestris (Field mustard)	166	BRAA06T24747Z BRARA_F01448	3711		copper ion binding [GO:0005507]; electron transfer activity [GO:0009055]		chloroplast thylakoid membrane [GO:0009535]	Plastocyanin family					PF00127;		brp:103872830;
A0A397KWX3	A0A397KWX3_BRACM	unreviewed	Plastocyanin	BRARA_K01041	Brassica campestris (Field mustard)	155	BRARA_K01041	3711		copper ion binding [GO:0005507]; electron transfer activity [GO:0009055]		chloroplast thylakoid membrane [GO:0009535]	Plastocyanin family					PF00127;
M4E3D2	M4E3D2_BRARP	unreviewed	Uncharacterized protein		Brassica rapa subsp. pekinensis (Chinese cabbage) (Brassica pekinensis)	293		51351		heme oxygenase (decyclizing) activity [GO:0004392]	heme oxidation [GO:0006788]; photosynthesis [GO:0015979]	chloroplast [GO:0009507]	Heme oxygenase family					PF01126;
A0A398AW65	A0A398AW65_BRACM	unreviewed	Uncharacterized protein	BRARA_A03938	Brassica campestris (Field mustard)	219	BRARA_A03938	3711		calcium ion binding [GO:0005509]	photosynthesis [GO:0015979]	chloroplast thylakoid membrane [GO:0009535]; extrinsic component of membrane [GO:0019898]; photosystem II oxygen evolving complex [GO:0009654]	PsbQ family				PTHR33399;	PF05757;		brp:103850067;
M4FHD9	M4FHD9_BRARP	unreviewed	Uncharacterized protein		Brassica rapa subsp. pekinensis (Chinese cabbage) (Brassica pekinensis)	219		51351		calcium ion binding [GO:0005509]; electron transporter, transferring electrons within the cyclic electron transport pathway of photosynthesis activity [GO:0045156]	photosynthetic electron transport chain [GO:0009767]	chloroplast [GO:0009507]; chloroplast thylakoid membrane [GO:0009535]; extrinsic component of membrane [GO:0019898]; photosystem II oxygen evolving complex [GO:0009654]	PsbQ family				PTHR33399;	PF05757;
A0A397ZGG1	A0A397ZGG1_BRACM	unreviewed	Uncharacterized protein	BRARA_E03655	Brassica campestris (Field mustard)	223	BRARA_E03655	3711		calcium ion binding [GO:0005509]	photosynthesis [GO:0015979]	chloroplast thylakoid membrane [GO:0009535]; extrinsic component of membrane [GO:0019898]; photosystem II oxygen evolving complex [GO:0009654]	PsbQ family				PTHR33399;	PF05757;		brp:103870981;
M4FDE7	M4FDE7_BRARP	unreviewed	Uncharacterized protein		Brassica rapa subsp. pekinensis (Chinese cabbage) (Brassica pekinensis)	223		51351		calcium ion binding [GO:0005509]; electron transporter, transferring electrons within the cyclic electron transport pathway of photosynthesis activity [GO:0045156]	photosynthetic electron transport chain [GO:0009767]	chloroplast [GO:0009507]; chloroplast thylakoid membrane [GO:0009535]; extrinsic component of membrane [GO:0019898]; photosystem II oxygen evolving complex [GO:0009654]	PsbQ family				PTHR33399;	PF05757;
A0A397ZTF9	A0A397ZTF9_BRACM	unreviewed	Uncharacterized protein	BRARA_C01017	Brassica campestris (Field mustard)	401	BRARA_C01017	3711				chloroplast membrane [GO:0031969]; integral component of membrane [GO:0016021]	RETICULATA family					PF11891;		brp:103856532;
A0A397ZV84	A0A397ZV84_BRACM	unreviewed	Alpha-carbonic anhydrase domain-containing protein	BRARA_C01579	Brassica campestris (Field mustard)	122	BRARA_C01579	3711		carbonate dehydratase activity [GO:0004089]; zinc ion binding [GO:0008270]		chloroplast stroma [GO:0009570]	Alpha-class carbonic anhydrase family				PTHR18952;	PF00194;
A0A397XIG2	A0A397XIG2_BRACM	unreviewed	ADP,ATP carrier protein	BRARA_J00557	Brassica campestris (Field mustard)	385	BRARA_J00557	3711		ATP:ADP antiporter activity [GO:0005471]; ATP binding [GO:0005524]		chloroplast membrane [GO:0031969]; integral component of membrane [GO:0016021]	ADP/ATP translocase tlc family				PTHR31187;	PF03219;
M4E8V7	M4E8V7_BRARP	unreviewed	TPR_REGION domain-containing protein		Brassica rapa subsp. pekinensis (Chinese cabbage) (Brassica pekinensis)	353		51351				chloroplast thylakoid membrane [GO:0009535]; integral component of membrane [GO:0016021]
A0A397XNP2	A0A397XNP2_BRACM	unreviewed	Protoporphyrinogen oxidase (EC 1.3.3.4)	BRARA_J02031	Brassica campestris (Field mustard)	508	BRARA_J02031	3711		oxygen-dependent protoporphyrinogen oxidase activity [GO:0004729]	protoporphyrinogen IX biosynthetic process [GO:0006782]	chloroplast [GO:0009507]	Protoporphyrinogen/coproporphyrinogen oxidase family, Protoporphyrinogen oxidase subfamily					PF01593;	PATHWAY: Porphyrin-containing compound metabolism. {ECO:0000256|ARBA:ARBA00023444}.; PATHWAY: Porphyrin-containing compound metabolism; protoporphyrin-IX biosynthesis; protoporphyrin-IX from protoporphyrinogen-IX: step 1/1. {ECO:0000256|ARBA:ARBA00005073, ECO:0000256|RuleBase:RU367069}.
M4CXC9	M4CXC9_BRARP	unreviewed	Uncharacterized protein		Brassica rapa subsp. pekinensis (Chinese cabbage) (Brassica pekinensis)	297		51351		transmembrane transporter activity [GO:0022857]		chloroplast inner membrane [GO:0009706]; integral component of membrane [GO:0016021]	SLC13A/DASS transporter (TC 2.A.47) family, DIT1 subfamily				PTHR42826;	PF00939;
M4CQ75	M4CQ75_BRARP	unreviewed	Uncharacterized protein		Brassica rapa subsp. pekinensis (Chinese cabbage) (Brassica pekinensis)	167		51351				chloroplast inner membrane [GO:0009706]; chloroplast thylakoid membrane [GO:0009535]; integral component of membrane [GO:0016021]
M4EZQ0	M4EZQ0_BRARP	unreviewed	AAA domain-containing protein		Brassica rapa subsp. pekinensis (Chinese cabbage) (Brassica pekinensis)	715		51351		ATP binding [GO:0005524]; ATP-dependent peptidase activity [GO:0004176]; metalloendopeptidase activity [GO:0004222]	proteolysis [GO:0006508]	chloroplast thylakoid [GO:0009534]; integral component of membrane [GO:0016021]	Peptidase M41 family; AAA ATPase family					PF00004;PF17862;PF01434;
M4EA74	M4EA74_BRARP	unreviewed	Uncharacterized protein		Brassica rapa subsp. pekinensis (Chinese cabbage) (Brassica pekinensis)	175		51351			photosynthetic electron transport in photosystem I [GO:0009773]	chloroplast thylakoid membrane [GO:0009535]; NAD(P)H dehydrogenase complex (plastoquinone) [GO:0010598]					PTHR36315;
A0A398A4L0	A0A398A4L0_BRACM	unreviewed	Uncharacterized protein	BRARA_C04637	Brassica campestris (Field mustard)	414	BRARA_C04637	3711				chloroplast envelope [GO:0009941]; integral component of membrane [GO:0016021]	Bile acid:sodium symporter (BASS) (TC 2.A.28) family				PTHR10361;	PF01758;
M4DS59	M4DS59_BRARP	unreviewed	Uncharacterized protein		Brassica rapa subsp. pekinensis (Chinese cabbage) (Brassica pekinensis)	414		51351				chloroplast envelope [GO:0009941]; integral component of membrane [GO:0016021]	Bile acid:sodium symporter (BASS) (TC 2.A.28) family				PTHR10361;	PF01758;
A0A397ZP16	A0A397ZP16_BRACM	unreviewed	Cofac_haem_bdg domain-containing protein	BRARA_D02452	Brassica campestris (Field mustard)	742	BRARA_D02452	3711				chloroplast membrane [GO:0031969]	RETICULATA family					PF04187;PF11891;
M4DKH8	M4DKH8_BRARP	unreviewed	Cofac_haem_bdg domain-containing protein		Brassica rapa subsp. pekinensis (Chinese cabbage) (Brassica pekinensis)	743		51351				chloroplast membrane [GO:0031969]	RETICULATA family					PF04187;PF11891;
A0A397ZGW4	A0A397ZGW4_BRACM	unreviewed	Uncharacterized protein	BRARA_E00728	Brassica campestris (Field mustard)	166	BRARA_E00728	3711				chloroplast membrane [GO:0031969]; integral component of membrane [GO:0016021]	RETICULATA family					PF11891;
A0A397ZRY1	A0A397ZRY1_BRACM	unreviewed	Uncharacterized protein	BRARA_C00531	Brassica campestris (Field mustard)	200	BRARA_C00531	3711				chloroplast membrane [GO:0031969]	RETICULATA family					PF11891;
M4CPM5	M4CPM5_BRARP	unreviewed	Uncharacterized protein		Brassica rapa subsp. pekinensis (Chinese cabbage) (Brassica pekinensis)	378		51351				chloroplast membrane [GO:0031969]	RETICULATA family					PF11891;
A0A397XPJ3	A0A397XPJ3_BRACM	unreviewed	Uncharacterized protein	BRARA_J01452	Brassica campestris (Field mustard)	423	BRARA_J01452	3711				chloroplast membrane [GO:0031969]; integral component of membrane [GO:0016021]	RETICULATA family					PF11891;
M4FBF2	M4FBF2_BRARP	unreviewed	PSI-F		Brassica rapa subsp. pekinensis (Chinese cabbage) (Brassica pekinensis)	213		51351			photosynthesis [GO:0015979]	chloroplast thylakoid membrane [GO:0009535]; photosystem I reaction center [GO:0009538]	PsaF family				PTHR34939;	PF02507;
M4DEI7	M4DEI7_BRARP	unreviewed	PSI-F		Brassica rapa subsp. pekinensis (Chinese cabbage) (Brassica pekinensis)	217		51351			photosynthesis [GO:0015979]	chloroplast thylakoid membrane [GO:0009535]; photosystem I reaction center [GO:0009538]	PsaF family				PTHR34939;	PF02507;
M4E325	M4E325_BRARP	unreviewed	PSI-F		Brassica rapa subsp. pekinensis (Chinese cabbage) (Brassica pekinensis)	220		51351			photosynthesis [GO:0015979]	chloroplast thylakoid membrane [GO:0009535]; integral component of membrane [GO:0016021]; photosystem I reaction center [GO:0009538]	PsaF family				PTHR34939;	PF02507;
M4FJ27	M4FJ27_BRARP	unreviewed	Cytochrome b559 subunit alpha (PSII reaction center subunit V)		Brassica rapa subsp. pekinensis (Chinese cabbage) (Brassica pekinensis)	83		51351		heme binding [GO:0020037]; metal ion binding [GO:0046872]	photosynthetic electron transport chain [GO:0009767]	chloroplast thylakoid membrane [GO:0009535]; integral component of membrane [GO:0016021]; photosystem II reaction center [GO:0009539]	PsbE/PsbF family					PF00283;PF00284;
A0A397ZB17	A0A397ZB17_BRACM	unreviewed	Uncharacterized protein	BRARA_F02683	Brassica campestris (Field mustard)	529	BRARA_F02683	3711				chloroplast membrane [GO:0031969]	RETICULATA family					PF11891;		brp:103874341;
M4C9R8	M4C9R8_BRARP	unreviewed	CAAD domain-containing protein		Brassica rapa subsp. pekinensis (Chinese cabbage) (Brassica pekinensis)	164		51351				chloroplast thylakoid membrane [GO:0009535]; integral component of membrane [GO:0016021]					PTHR33222;	PF14159;
M4E138	M4E138_BRARP	unreviewed	Uncharacterized protein		Brassica rapa subsp. pekinensis (Chinese cabbage) (Brassica pekinensis)	325		51351			thylakoid membrane organization [GO:0010027]	chloroplast [GO:0009507]	PspA/IM30 family				PTHR31088;	PF04012;
M4EP02	M4EP02_BRARP	unreviewed	Uncharacterized protein		Brassica rapa subsp. pekinensis (Chinese cabbage) (Brassica pekinensis)	909		51351		catalytic activity [GO:0003824]; GTP binding [GO:0005525]	thylakoid membrane organization [GO:0010027]	chloroplast membrane [GO:0031969]						PF01926;PF02581;
A0A397XPE0	A0A397XPE0_BRACM	unreviewed	Uncharacterized protein	BRAA10T45206Z BRARA_J02733	Brassica campestris (Field mustard)	299	BRAA10T45206Z BRARA_J02733	3711		kinase activity [GO:0016301]		chloroplast membrane [GO:0031969]; integral component of membrane [GO:0016021]	Polyprenol kinase family				PTHR32523;			brp:103847284;
M4CZ02	M4CZ02_BRARP	unreviewed	Uncharacterized protein		Brassica rapa subsp. pekinensis (Chinese cabbage) (Brassica pekinensis)	299		51351		kinase activity [GO:0016301]; phytol kinase activity [GO:0010276]	vitamin E biosynthetic process [GO:0010189]	chloroplast [GO:0009507]; chloroplast membrane [GO:0031969]; integral component of membrane [GO:0016021]	Polyprenol kinase family				PTHR32523;
M4CNM1	M4CNM1_BRARP	unreviewed	Uncharacterized protein		Brassica rapa subsp. pekinensis (Chinese cabbage) (Brassica pekinensis)	307		51351		kinase activity [GO:0016301]; phytol kinase activity [GO:0010276]	vitamin E biosynthetic process [GO:0010189]	chloroplast [GO:0009507]; chloroplast membrane [GO:0031969]; integral component of membrane [GO:0016021]	Polyprenol kinase family				PTHR32523;
M4C9M9	M4C9M9_BRARP	unreviewed	Uncharacterized protein		Brassica rapa subsp. pekinensis (Chinese cabbage) (Brassica pekinensis)	196		51351		ATP binding [GO:0005524]; enzyme regulator activity [GO:0030234]	regulation of nitrogen utilization [GO:0006808]	chloroplast thylakoid [GO:0009534]; cytosol [GO:0005829]	P(II) protein family				PTHR30115;	PF00543;
M4EUA2	M4EUA2_BRARP	unreviewed	PSI-K (Photosystem I subunit X)		Brassica rapa subsp. pekinensis (Chinese cabbage) (Brassica pekinensis)	131		51351			photosynthesis [GO:0015979]	chloroplast thylakoid membrane [GO:0009535]; integral component of membrane [GO:0016021]; photosystem I [GO:0009522]	PsaG/PsaK family				PTHR34195;	PF01241;
A0A397Y6A6	A0A397Y6A6_BRACM	unreviewed	PSI-K (Photosystem I subunit X)	BRARA_I02817	Brassica campestris (Field mustard)	131	BRARA_I02817	3711			photosynthesis [GO:0015979]	chloroplast thylakoid membrane [GO:0009535]; integral component of membrane [GO:0016021]; photosystem I [GO:0009522]	PsaG/PsaK family				PTHR34195;	PF01241;
Q2V611	Q2V611_BRACM	unreviewed	PSI-K (Photosystem I subunit X)	BRAA08T34405Z BRARA_H01891	Brassica campestris (Field mustard)	130	BRAA08T34405Z BRARA_H01891	3711			photosynthesis [GO:0015979]	chloroplast thylakoid membrane [GO:0009535]; integral component of membrane [GO:0016021]; photosystem I [GO:0009522]	PsaG/PsaK family				PTHR34195;	PF01241;		brp:103835217;
M4D2S1	M4D2S1_BRARP	unreviewed	PSI-K (Photosystem I subunit X)		Brassica rapa subsp. pekinensis (Chinese cabbage) (Brassica pekinensis)	130		51351			photosynthesis [GO:0015979]	chloroplast thylakoid membrane [GO:0009535]; integral component of membrane [GO:0016021]; photosystem I [GO:0009522]	PsaG/PsaK family				PTHR34195;	PF01241;
A0A6H1QTM8	A0A6H1QTM8_BRARP	unreviewed	Prolycopene isomerase (EC 5.2.1.13)	CRTISO	Brassica rapa subsp. pekinensis (Chinese cabbage) (Brassica pekinensis)	585		51351	CRTISO	carotenoid isomerase activity [GO:0046608]; oxidoreductase activity [GO:0016491]	carotenoid biosynthetic process [GO:0016117]	chloroplast membrane [GO:0031969]	Carotenoid/retinoid oxidoreductase family, CrtISO subfamily					PF01593;	PATHWAY: Carotenoid biosynthesis. {ECO:0000256|ARBA:ARBA00004829}.; PATHWAY: Carotenoid biosynthesis; lycopene biosynthesis. {ECO:0000256|ARBA:ARBA00004900}.
A0A6H1QTG6	A0A6H1QTG6_BRARP	unreviewed	Prolycopene isomerase (EC 5.2.1.13)	CRTISO	Brassica rapa subsp. pekinensis (Chinese cabbage) (Brassica pekinensis)	587		51351	CRTISO	carotenoid isomerase activity [GO:0046608]; oxidoreductase activity [GO:0016491]	carotenoid biosynthetic process [GO:0016117]	chloroplast membrane [GO:0031969]	Carotenoid/retinoid oxidoreductase family, CrtISO subfamily					PF01593;	PATHWAY: Carotenoid biosynthesis. {ECO:0000256|ARBA:ARBA00004829}.; PATHWAY: Carotenoid biosynthesis; lycopene biosynthesis. {ECO:0000256|ARBA:ARBA00004900}.
U5XIR4	U5XIR4_BRACM	unreviewed	Prolycopene isomerase (EC 5.2.1.13)	CRTISO1	Brassica campestris (Field mustard)	587		3711	CRTISO1	carotenoid isomerase activity [GO:0046608]; oxidoreductase activity [GO:0016491]	carotenoid biosynthetic process [GO:0016117]	chloroplast membrane [GO:0031969]	Carotenoid/retinoid oxidoreductase family, CrtISO subfamily					PF01593;	PATHWAY: Carotenoid biosynthesis. {ECO:0000256|ARBA:ARBA00004829}.; PATHWAY: Carotenoid biosynthesis; lycopene biosynthesis. {ECO:0000256|ARBA:ARBA00004900}.
A0A397Y6U5	A0A397Y6U5_BRACM	unreviewed	Prolycopene isomerase (EC 5.2.1.13)	BRARA_I05391	Brassica campestris (Field mustard)	587	BRARA_I05391	3711		carotenoid isomerase activity [GO:0046608]; oxidoreductase activity [GO:0016491]	carotenoid biosynthetic process [GO:0016117]	chloroplast membrane [GO:0031969]	Carotenoid/retinoid oxidoreductase family, CrtISO subfamily					PF01593;	PATHWAY: Carotenoid biosynthesis. {ECO:0000256|ARBA:ARBA00004829}.; PATHWAY: Carotenoid biosynthesis; lycopene biosynthesis. {ECO:0000256|ARBA:ARBA00004900}.
M4ERW2	M4ERW2_BRARP	unreviewed	Prolycopene isomerase (EC 5.2.1.13)	CRTISO	Brassica rapa subsp. pekinensis (Chinese cabbage) (Brassica pekinensis)	589		51351	CRTISO	carotenoid isomerase activity [GO:0046608]; oxidoreductase activity [GO:0016491]	carotenoid biosynthetic process [GO:0016117]	chloroplast membrane [GO:0031969]	Carotenoid/retinoid oxidoreductase family, CrtISO subfamily					PF01593;	PATHWAY: Carotenoid biosynthesis. {ECO:0000256|ARBA:ARBA00004829}.; PATHWAY: Carotenoid biosynthesis; lycopene biosynthesis. {ECO:0000256|ARBA:ARBA00004900}.
U5XIU3	U5XIU3_BRACM	unreviewed	Prolycopene isomerase (EC 5.2.1.13)	CRTISO1	Brassica campestris (Field mustard)	589		3711	CRTISO1	carotenoid isomerase activity [GO:0046608]; oxidoreductase activity [GO:0016491]	carotenoid biosynthetic process [GO:0016117]; etioplast organization [GO:0009662]	chloroplast membrane [GO:0031969]	Carotenoid/retinoid oxidoreductase family, CrtISO subfamily					PF01593;	PATHWAY: Carotenoid biosynthesis. {ECO:0000256|ARBA:ARBA00004829}.; PATHWAY: Carotenoid biosynthesis; lycopene biosynthesis. {ECO:0000256|ARBA:ARBA00004900}.	brp:103843494;
A0A397XP09	A0A397XP09_BRACM	unreviewed	Alpha-carbonic anhydrase domain-containing protein	BRAA10T45240Z BRARA_J02764	Brassica campestris (Field mustard)	276	BRAA10T45240Z BRARA_J02764	3711		carbonate dehydratase activity [GO:0004089]; zinc ion binding [GO:0008270]		chloroplast stroma [GO:0009570]	Alpha-class carbonic anhydrase family				PTHR18952;	PF00194;		brp:103847322;
A0A397YUD0	A0A397YUD0_BRACM	unreviewed	Alpha-carbonic anhydrase domain-containing protein	BRARA_F00496	Brassica campestris (Field mustard)	274	BRARA_F00496	3711		carbonate dehydratase activity [GO:0004089]; zinc ion binding [GO:0008270]		chloroplast stroma [GO:0009570]	Alpha-class carbonic anhydrase family				PTHR18952;	PF00194;		brp:103871553;
M4FGV2	M4FGV2_BRARP	unreviewed	EFG_C domain-containing protein		Brassica rapa subsp. pekinensis (Chinese cabbage) (Brassica pekinensis)	668		51351		9-cis-epoxycarotenoid dioxygenase activity [GO:0045549]; carotenoid dioxygenase activity [GO:0010436]; metal ion binding [GO:0046872]	carotene catabolic process [GO:0016121]		Carotenoid oxygenase family				PTHR10543;	PF00679;PF03055;
A0A397ZRM6	A0A397ZRM6_BRACM	unreviewed	Uncharacterized protein	BRARA_D02722	Brassica campestris (Field mustard)	615	BRARA_D02722	3711		metal ion binding [GO:0046872]; oxidoreductase activity, acting on single donors with incorporation of molecular oxygen, incorporation of two atoms of oxygen [GO:0016702]			Carotenoid oxygenase family				PTHR10543;	PF03055;
A0A397Y2M3	A0A397Y2M3_BRACM	unreviewed	Ferrochelatase (EC 4.99.1.1) (Fragment)	BRARA_I04387	Brassica campestris (Field mustard)	473	BRARA_I04387	3711		ferrochelatase activity [GO:0004325]	heme biosynthetic process [GO:0006783]	chloroplast [GO:0009507]	Ferrochelatase family				PTHR11108;	PF00504;PF00762;	PATHWAY: Porphyrin-containing compound metabolism. {ECO:0000256|ARBA:ARBA00023444}.; PATHWAY: Porphyrin-containing compound metabolism; protoheme biosynthesis. {ECO:0000256|ARBA:ARBA00004744}.; PATHWAY: Porphyrin-containing compound metabolism; protoheme biosynthesis; protoheme from protoporphyrin-IX: step 1/1. {ECO:0000256|ARBA:ARBA00004943, ECO:0000256|RuleBase:RU000607}.
A0A397XNS5	A0A397XNS5_BRACM	unreviewed	ADP,ATP carrier protein	BRARA_J02670	Brassica campestris (Field mustard)	508	BRARA_J02670	3711		ATP:ADP antiporter activity [GO:0005471]; ATP binding [GO:0005524]		chloroplast membrane [GO:0031969]; integral component of membrane [GO:0016021]	ADP/ATP translocase tlc family					PF03219;
M4CY06	M4CY06_BRARP	unreviewed	ADP,ATP carrier protein		Brassica rapa subsp. pekinensis (Chinese cabbage) (Brassica pekinensis)	494		51351		ATP:ADP antiporter activity [GO:0005471]; ATP binding [GO:0005524]		chloroplast membrane [GO:0031969]; integral component of membrane [GO:0016021]	ADP/ATP translocase tlc family					PF03219;
A0A397XNR9	A0A397XNR9_BRACM	unreviewed	ADP,ATP carrier protein	BRARA_J02670	Brassica campestris (Field mustard)	494	BRARA_J02670	3711		ATP:ADP antiporter activity [GO:0005471]; ATP binding [GO:0005524]		chloroplast membrane [GO:0031969]; integral component of membrane [GO:0016021]	ADP/ATP translocase tlc family					PF03219;
M4EN75	M4EN75_BRARP	unreviewed	Uncharacterized protein		Brassica rapa subsp. pekinensis (Chinese cabbage) (Brassica pekinensis)	452		51351		ATP binding [GO:0005524]; heat shock protein binding [GO:0031072]; metal ion binding [GO:0046872]; unfolded protein binding [GO:0051082]	chaperone cofactor-dependent protein refolding [GO:0051085]; protein refolding [GO:0042026]; response to heat [GO:0009408]	chloroplast thylakoid membrane [GO:0009535]; cytoplasm [GO:0005737]						PF00226;PF01556;PF00684;
M4C8Y5	M4C8Y5_BRARP	unreviewed	PEROXIDASE_4 domain-containing protein		Brassica rapa subsp. pekinensis (Chinese cabbage) (Brassica pekinensis)	348		51351		heme binding [GO:0020037]; peroxidase activity [GO:0004601]	cellular response to oxidative stress [GO:0034599]; hydrogen peroxide catabolic process [GO:0042744]; response to reactive oxygen species [GO:0000302]	chloroplast [GO:0009507]; chloroplast thylakoid membrane [GO:0009535]	Peroxidase family					PF00141;
M4CUD2	M4CUD2_BRARP	unreviewed	Uncharacterized protein		Brassica rapa subsp. pekinensis (Chinese cabbage) (Brassica pekinensis)	599		51351		carotenoid dioxygenase activity [GO:0010436]; metal ion binding [GO:0046872]	carotene catabolic process [GO:0016121]	chloroplast stroma [GO:0009570]	Carotenoid oxygenase family				PTHR10543;	PF03055;
M4D380	M4D380_BRARP	unreviewed	DUF3506 domain-containing protein		Brassica rapa subsp. pekinensis (Chinese cabbage) (Brassica pekinensis)	640		51351			response to singlet oxygen [GO:0000304]; singlet oxygen-mediated programmed cell death [GO:0010343]	thylakoid membrane [GO:0042651]					PTHR33917;	PF12014;
A0A397XUI1	A0A397XUI1_BRACM	unreviewed	Digalactosyldiacylglycerol synthase (EC 2.4.1.241)	BRARA_I00033	Brassica campestris (Field mustard)	480	BRARA_I00033	3711		digalactosyldiacylglycerol synthase activity [GO:0046481]		chloroplast outer membrane [GO:0009707]	Glycosyltransferase group 1 family, Glycosyltransferase 4 subfamily				PTHR46132;	PF00534;
M4FDG7	M4FDG7_BRARP	unreviewed	Uncharacterized protein		Brassica rapa subsp. pekinensis (Chinese cabbage) (Brassica pekinensis)	771		51351		glycogen (starch) synthase activity [GO:0004373]	starch biosynthetic process [GO:0019252]	chloroplast [GO:0009507]	Glycosyltransferase 1 family, Bacterial/plant glycogen synthase subfamily					PF08323;PF00534;	PATHWAY: Glycan biosynthesis; starch biosynthesis. {ECO:0000256|ARBA:ARBA00004727}.
M4DNT2	M4DNT2_BRARP	unreviewed	AAA domain-containing protein		Brassica rapa subsp. pekinensis (Chinese cabbage) (Brassica pekinensis)	812		51351		ATP binding [GO:0005524]; ATP-dependent peptidase activity [GO:0004176]; metalloendopeptidase activity [GO:0004222]; zinc ion binding [GO:0008270]	proteolysis [GO:0006508]	chloroplast thylakoid [GO:0009534]; integral component of membrane [GO:0016021]	Peptidase M41 family; AAA ATPase family					PF00004;PF17862;PF06480;PF01434;
M4FDK4	M4FDK4_BRARP	unreviewed	AAA domain-containing protein		Brassica rapa subsp. pekinensis (Chinese cabbage) (Brassica pekinensis)	577		51351		ATP binding [GO:0005524]; ATP-dependent peptidase activity [GO:0004176]; metalloendopeptidase activity [GO:0004222]; zinc ion binding [GO:0008270]	proteolysis [GO:0006508]	chloroplast thylakoid [GO:0009534]; integral component of membrane [GO:0016021]	AAA ATPase family					PF00004;PF17862;PF06480;
M4D2P8	M4D2P8_BRARP	unreviewed	Phytoene dehydrogenase (EC 1.3.5.5)		Brassica rapa subsp. pekinensis (Chinese cabbage) (Brassica pekinensis)	557		51351		oxidoreductase activity [GO:0016491]; phytoene dehydrogenase activity [GO:0016166]	carotenoid biosynthetic process [GO:0016117]	chloroplast thylakoid [GO:0009534]; chromoplast [GO:0009509]; membrane [GO:0016020]	Carotenoid/retinoid oxidoreductase family					PF01593;	PATHWAY: Carotenoid biosynthesis. {ECO:0000256|ARBA:ARBA00004829}.; PATHWAY: Carotenoid biosynthesis; lycopene biosynthesis. {ECO:0000256|ARBA:ARBA00004900, ECO:0000256|RuleBase:RU368016}.
B9VUW2	B9VUW2_BRARP	unreviewed	Phytoene dehydrogenase (EC 1.3.5.5)		Brassica rapa subsp. pekinensis (Chinese cabbage) (Brassica pekinensis)	565		51351		phytoene dehydrogenase activity [GO:0016166]	carotenoid biosynthetic process [GO:0016117]	chromoplast [GO:0009509]; membrane [GO:0016020]	Carotenoid/retinoid oxidoreductase family					PF01593;	PATHWAY: Carotenoid biosynthesis. {ECO:0000256|ARBA:ARBA00004829}.; PATHWAY: Carotenoid biosynthesis; lycopene biosynthesis. {ECO:0000256|ARBA:ARBA00004900, ECO:0000256|RuleBase:RU368016}.
M4CSU2	M4CSU2_BRARP	unreviewed	S-acyltransferase (EC 2.3.1.225) (Palmitoyltransferase)		Brassica rapa subsp. pekinensis (Chinese cabbage) (Brassica pekinensis)	837		51351		magnesium-protoporphyrin IX monomethyl ester (oxidative) cyclase activity [GO:0048529]; metal ion binding [GO:0046872]; protein-cysteine S-palmitoyltransferase activity [GO:0019706]	chlorophyll biosynthetic process [GO:0015995]; photosynthesis [GO:0015979]	chloroplast thylakoid membrane [GO:0009535]; integral component of membrane [GO:0016021]	AcsF family; DHHC palmitoyltransferase family				PTHR31053;	PF01529;PF02915;	PATHWAY: Porphyrin-containing compound metabolism. {ECO:0000256|ARBA:ARBA00023444}.; PATHWAY: Porphyrin-containing compound metabolism; chlorophyll biosynthesis. {ECO:0000256|ARBA:ARBA00005173}.
M4E7U0	M4E7U0_BRARP	unreviewed	Uncharacterized protein		Brassica rapa subsp. pekinensis (Chinese cabbage) (Brassica pekinensis)	172		51351				chloroplast thylakoid membrane [GO:0009535]; integral component of membrane [GO:0016021]
M4D5R3	M4D5R3_BRARP	unreviewed	Uncharacterized protein		Brassica rapa subsp. pekinensis (Chinese cabbage) (Brassica pekinensis)	529		51351		ATP binding [GO:0005524]; heat shock protein binding [GO:0031072]; metal ion binding [GO:0046872]; unfolded protein binding [GO:0051082]	chaperone cofactor-dependent protein refolding [GO:0051085]; protein refolding [GO:0042026]; response to heat [GO:0009408]	chloroplast thylakoid membrane [GO:0009535]; cytoplasm [GO:0005737]						PF00226;PF01556;PF00684;PF01535;
M4D9Y8	M4D9Y8_BRARP	unreviewed	Uncharacterized protein		Brassica rapa subsp. pekinensis (Chinese cabbage) (Brassica pekinensis)	581		51351		carotenoid dioxygenase activity [GO:0010436]; metal ion binding [GO:0046872]	carotene catabolic process [GO:0016121]	chloroplast stroma [GO:0009570]	Carotenoid oxygenase family				PTHR10543;	PF03055;
M4EXT1	M4EXT1_BRARP	unreviewed	TPR_REGION domain-containing protein		Brassica rapa subsp. pekinensis (Chinese cabbage) (Brassica pekinensis)	343		51351				chloroplast thylakoid membrane [GO:0009535]						PF01535;
M4EIU5	M4EIU5_BRARP	unreviewed	Uncharacterized protein		Brassica rapa subsp. pekinensis (Chinese cabbage) (Brassica pekinensis)	224		51351			regulation of protein complex stability [GO:0061635]	chloroplast thylakoid membrane [GO:0009535]					PTHR35753;
M4CYK2	M4CYK2_BRARP	unreviewed	Uncharacterized protein		Brassica rapa subsp. pekinensis (Chinese cabbage) (Brassica pekinensis)	225		51351			regulation of protein complex stability [GO:0061635]	chloroplast thylakoid membrane [GO:0009535]					PTHR35753;
M4FEG7	M4FEG7_BRARP	unreviewed	Uncharacterized protein		Brassica rapa subsp. pekinensis (Chinese cabbage) (Brassica pekinensis)	180		51351				chloroplast thylakoid membrane [GO:0009535]; integral component of membrane [GO:0016021]					PTHR33219;	PF02325;
M4F723	M4F723_BRARP	unreviewed	Uncharacterized protein		Brassica rapa subsp. pekinensis (Chinese cabbage) (Brassica pekinensis)	191		51351				chloroplast thylakoid membrane [GO:0009535]; integral component of membrane [GO:0016021]						PF00504;
Q6T6I9	Q6T6I9_BRARP	unreviewed	ELIP		Brassica rapa subsp. pekinensis (Chinese cabbage) (Brassica pekinensis)	194		51351				chloroplast thylakoid membrane [GO:0009535]						PF00504;
M4EVG5	M4EVG5_BRARP	unreviewed	Uncharacterized protein		Brassica rapa subsp. pekinensis (Chinese cabbage) (Brassica pekinensis)	184		51351		membrane insertase activity [GO:0032977]	protein insertion into membrane [GO:0051205]; protein localization to chloroplast [GO:0072598]; thylakoid membrane organization [GO:0010027]	chloroplast thylakoid membrane [GO:0009535]; integral component of membrane [GO:0016021]	OXA1/ALB3/YidC (TC 2.A.9.2) family; OXA1/ALB3/YidC family				PTHR12428;	PF02096;
M4E2J5	M4E2J5_BRARP	unreviewed	Uncharacterized protein		Brassica rapa subsp. pekinensis (Chinese cabbage) (Brassica pekinensis)	282		51351			photosystem I assembly [GO:0048564]; response to photooxidative stress [GO:0080183]	chloroplast thylakoid membrane [GO:0009535]					PTHR33672;
M4E2Z5	M4E2Z5_BRARP	unreviewed	Uncharacterized protein		Brassica rapa subsp. pekinensis (Chinese cabbage) (Brassica pekinensis)	299		51351			photosystem I assembly [GO:0048564]; response to photooxidative stress [GO:0080183]	chloroplast thylakoid membrane [GO:0009535]					PTHR33672;
M4EER6	M4EER6_BRARP	unreviewed	Uncharacterized protein		Brassica rapa subsp. pekinensis (Chinese cabbage) (Brassica pekinensis)	280		51351				chloroplast thylakoid membrane [GO:0009535]; integral component of membrane [GO:0016021]						PF11282;
M4DVW0	M4DVW0_BRARP	unreviewed	Uncharacterized protein		Brassica rapa subsp. pekinensis (Chinese cabbage) (Brassica pekinensis)	195		51351			photosystem II assembly [GO:0010207]	chloroplast thylakoid lumen [GO:0009543]					PTHR34041;	PF13326;
A0A397Z7U4	A0A397Z7U4_BRACM	unreviewed	Uncharacterized protein	BRARA_E00663	Brassica campestris (Field mustard)	177	BRARA_E00663	3711				chloroplast envelope [GO:0009941]; integral component of membrane [GO:0016021]	Bile acid:sodium symporter (BASS) (TC 2.A.28) family				PTHR10361;	PF01758;
M4DIX3	M4DIX3_BRARP	unreviewed	Uncharacterized protein		Brassica rapa subsp. pekinensis (Chinese cabbage) (Brassica pekinensis)	97		51351				chloroplast thylakoid lumen [GO:0009543]					PTHR47862;
A0A398AKP6	A0A398AKP6_BRACM	unreviewed	Alpha-carbonic anhydrase domain-containing protein (Fragment)	BRARA_A01140	Brassica campestris (Field mustard)	194	BRARA_A01140	3711		carbonate dehydratase activity [GO:0004089]; zinc ion binding [GO:0008270]		chloroplast stroma [GO:0009570]	Alpha-class carbonic anhydrase family				PTHR18952;	PF00194;
A0A397Y2U3	A0A397Y2U3_BRACM	unreviewed	Uncharacterized protein	BRARA_I04483	Brassica campestris (Field mustard)	512	BRARA_I04483	3711		metal ion binding [GO:0046872]; oxidoreductase activity, acting on single donors with incorporation of molecular oxygen, incorporation of two atoms of oxygen [GO:0016702]			Carotenoid oxygenase family				PTHR10543;	PF03055;
A0A397YT31	A0A397YT31_BRACM	unreviewed	ADP,ATP carrier protein	BRAA07T32038Z BRARA_G03739	Brassica campestris (Field mustard)	614	BRAA07T32038Z BRARA_G03739	3711		ATP:ADP antiporter activity [GO:0005471]; ATP binding [GO:0005524]		chloroplast membrane [GO:0031969]; integral component of membrane [GO:0016021]	ADP/ATP translocase tlc family				PTHR31187;	PF03219;		brp:103832497;
M4F293	M4F293_BRARP	unreviewed	ADP,ATP carrier protein		Brassica rapa subsp. pekinensis (Chinese cabbage) (Brassica pekinensis)	614		51351		ATP:ADP antiporter activity [GO:0005471]; ATP binding [GO:0005524]		chloroplast membrane [GO:0031969]; integral component of membrane [GO:0016021]	ADP/ATP translocase tlc family				PTHR31187;	PF03219;
M4EEG4	M4EEG4_BRARP	unreviewed	AAA domain-containing protein		Brassica rapa subsp. pekinensis (Chinese cabbage) (Brassica pekinensis)	479		51351		ATP binding [GO:0005524]; ATP-dependent peptidase activity [GO:0004176]; metalloendopeptidase activity [GO:0004222]	proteolysis [GO:0006508]	chloroplast thylakoid [GO:0009534]; integral component of membrane [GO:0016021]	Peptidase M41 family; AAA ATPase family					PF00004;PF17862;PF01434;
M4DA68	M4DA68_BRARP	unreviewed	Uncharacterized protein		Brassica rapa subsp. pekinensis (Chinese cabbage) (Brassica pekinensis)	504		51351		carotenoid dioxygenase activity [GO:0010436]; metal ion binding [GO:0046872]	carotene catabolic process [GO:0016121]	chloroplast stroma [GO:0009570]	Carotenoid oxygenase family				PTHR10543;	PF03055;
A0A397YQ58	A0A397YQ58_BRACM	unreviewed	Uncharacterized protein	BRARA_H02696	Brassica campestris (Field mustard)	1063	BRARA_H02696	3711		glycogen (starch) synthase activity [GO:0004373]; starch binding [GO:2001070]	starch biosynthetic process [GO:0019252]	chloroplast [GO:0009507]	Glycosyltransferase 1 family, Bacterial/plant glycogen synthase subfamily					PF16760;PF08323;PF00534;	PATHWAY: Glycan biosynthesis; starch biosynthesis. {ECO:0000256|ARBA:ARBA00004727}.
M4E1Z9	M4E1Z9_BRARP	unreviewed	Peptidase_S26 domain-containing protein		Brassica rapa subsp. pekinensis (Chinese cabbage) (Brassica pekinensis)	156		51351		serine-type endopeptidase activity [GO:0004252]	signal peptide processing [GO:0006465]; thylakoid membrane organization [GO:0010027]	chloroplast thylakoid membrane [GO:0009535]; integral component of plasma membrane [GO:0005887]					PTHR43390;	PF10502;
M4DRE8	M4DRE8_BRARP	unreviewed	Uncharacterized protein		Brassica rapa subsp. pekinensis (Chinese cabbage) (Brassica pekinensis)	119		51351			regulation of protein complex stability [GO:0061635]	chloroplast thylakoid membrane [GO:0009535]; integral component of membrane [GO:0016021]					PTHR35753;
M4DEH3	M4DEH3_BRARP	unreviewed	Uncharacterized protein		Brassica rapa subsp. pekinensis (Chinese cabbage) (Brassica pekinensis)	248		51351			photosystem I assembly [GO:0048564]; response to photooxidative stress [GO:0080183]	chloroplast thylakoid membrane [GO:0009535]					PTHR33672;
M4CU74	M4CU74_BRARP	unreviewed	AAA domain-containing protein		Brassica rapa subsp. pekinensis (Chinese cabbage) (Brassica pekinensis)	496		51351		ATP binding [GO:0005524]; ATP-dependent peptidase activity [GO:0004176]; metalloendopeptidase activity [GO:0004222]	proteolysis [GO:0006508]	chloroplast thylakoid [GO:0009534]; integral component of membrane [GO:0016021]	AAA ATPase family; Peptidase M41 family; AAA ATPase family					PF00004;PF17862;PF01434;
B9VUW5	B9VUW5_BRARP	unreviewed	Lycopene epsilon-cyclase		Brassica rapa subsp. pekinensis (Chinese cabbage) (Brassica pekinensis)	531		51351		oxidoreductase activity, acting on paired donors, with incorporation or reduction of molecular oxygen [GO:0016705]	carotenoid biosynthetic process [GO:0016117]	integral component of membrane [GO:0016021]	Lycopene cyclase family						PATHWAY: Carotenoid biosynthesis. {ECO:0000256|ARBA:ARBA00004829}.
M4DW24	M4DW24_BRARP	unreviewed	Uncharacterized protein		Brassica rapa subsp. pekinensis (Chinese cabbage) (Brassica pekinensis)	476		51351		oxidoreductase activity, acting on paired donors, with incorporation or reduction of molecular oxygen [GO:0016705]	carotenoid biosynthetic process [GO:0016117]		Lycopene cyclase family						PATHWAY: Carotenoid biosynthesis. {ECO:0000256|ARBA:ARBA00004829}.
M4CRB3	M4CRB3_BRARP	unreviewed	Uncharacterized protein		Brassica rapa subsp. pekinensis (Chinese cabbage) (Brassica pekinensis)	491		51351		kinase activity [GO:0016301]		chloroplast membrane [GO:0031969]; integral component of membrane [GO:0016021]	Polyprenol kinase family				PTHR32523;
A0A397YIA1	A0A397YIA1_BRACM	unreviewed	Uncharacterized protein	BRAA07T28624Z BRARA_G00531	Brassica campestris (Field mustard)	585	BRAA07T28624Z BRARA_G00531	3711		metal ion binding [GO:0046872]; oxidoreductase activity, acting on single donors with incorporation of molecular oxygen, incorporation of two atoms of oxygen [GO:0016702]			Carotenoid oxygenase family				PTHR10543;	PF03055;
M4CBH2	M4CBH2_BRARP	unreviewed	Uncharacterized protein		Brassica rapa subsp. pekinensis (Chinese cabbage) (Brassica pekinensis)	396		51351		carotenoid dioxygenase activity [GO:0010436]; metal ion binding [GO:0046872]	carotene catabolic process [GO:0016121]	chloroplast stroma [GO:0009570]	Carotenoid oxygenase family				PTHR10543;	PF03055;
M4D6W6	M4D6W6_BRARP	unreviewed	Plastocyanin		Brassica rapa subsp. pekinensis (Chinese cabbage) (Brassica pekinensis)	174		51351		copper ion binding [GO:0005507]; electron transfer activity [GO:0009055]		chloroplast thylakoid membrane [GO:0009535]	Plastocyanin family					PF00127;
A0A397ZU88	A0A397ZU88_BRACM	unreviewed	Translation initiation factor IF-3	BRARA_D01439	Brassica campestris (Field mustard)	295	BRARA_D01439	3711		translation initiation factor activity [GO:0003743]		chloroplast [GO:0009507]	IF-3 family				PTHR10938;	PF00707;PF05198;
A0A397Z268	A0A397Z268_BRACM	unreviewed	Ferrochelatase (EC 4.99.1.1)	BRARA_F02772	Brassica campestris (Field mustard)	459	BRARA_F02772	3711		ferrochelatase activity [GO:0004325]	heme biosynthetic process [GO:0006783]	chloroplast [GO:0009507]; integral component of membrane [GO:0016021]	Ferrochelatase family				PTHR11108;	PF00762;	PATHWAY: Porphyrin-containing compound metabolism. {ECO:0000256|ARBA:ARBA00023444}.; PATHWAY: Porphyrin-containing compound metabolism; protoheme biosynthesis. {ECO:0000256|ARBA:ARBA00004744}.; PATHWAY: Porphyrin-containing compound metabolism; protoheme biosynthesis; protoheme from protoporphyrin-IX: step 1/1. {ECO:0000256|ARBA:ARBA00004943, ECO:0000256|RuleBase:RU000607}.
M4D078	M4D078_BRARP	unreviewed	Ferrochelatase (EC 4.99.1.1)		Brassica rapa subsp. pekinensis (Chinese cabbage) (Brassica pekinensis)	459		51351		ferrochelatase activity [GO:0004325]	heme biosynthetic process [GO:0006783]	chloroplast [GO:0009507]; integral component of membrane [GO:0016021]; mitochondrion [GO:0005739]	Ferrochelatase family				PTHR11108;	PF00762;	PATHWAY: Porphyrin-containing compound metabolism. {ECO:0000256|ARBA:ARBA00023444}.; PATHWAY: Porphyrin-containing compound metabolism; protoheme biosynthesis. {ECO:0000256|ARBA:ARBA00004744}.; PATHWAY: Porphyrin-containing compound metabolism; protoheme biosynthesis; protoheme from protoporphyrin-IX: step 1/1. {ECO:0000256|ARBA:ARBA00004943, ECO:0000256|RuleBase:RU000607}.
M4CSL6	M4CSL6_BRARP	unreviewed	Uncharacterized protein		Brassica rapa subsp. pekinensis (Chinese cabbage) (Brassica pekinensis)	207		51351				chloroplast thylakoid membrane [GO:0009535]; integral component of membrane [GO:0016021]
M4DDZ3	M4DDZ3_BRARP	unreviewed	Uncharacterized protein		Brassica rapa subsp. pekinensis (Chinese cabbage) (Brassica pekinensis)	203		51351				chloroplast thylakoid membrane [GO:0009535]; integral component of membrane [GO:0016021]
M4E5Y3	M4E5Y3_BRARP	unreviewed	Multifunctional fusion protein [Includes: Photosystem II reaction center Psb28 protein; Auxin-responsive protein]		Brassica rapa subsp. pekinensis (Chinese cabbage) (Brassica pekinensis)	398		51351			auxin-activated signaling pathway [GO:0009734]; photosynthesis [GO:0015979]	chloroplast thylakoid membrane [GO:0009535]; nucleus [GO:0005634]; photosystem II oxygen evolving complex [GO:0009654]	Aux/IAA family; Psb28 family				PTHR34963;	PF02309;PF03912;
M4D846	M4D846_BRARP	unreviewed	Uncharacterized protein		Brassica rapa subsp. pekinensis (Chinese cabbage) (Brassica pekinensis)	223		51351				chloroplast thylakoid membrane [GO:0009535]
M4EQH6	M4EQH6_BRARP	unreviewed	Uncharacterized protein		Brassica rapa subsp. pekinensis (Chinese cabbage) (Brassica pekinensis)	75		51351			photosynthetic electron transport in photosystem I [GO:0009773]	chloroplast thylakoid membrane [GO:0009535]; NAD(P)H dehydrogenase complex (plastoquinone) [GO:0010598]					PTHR36315;
M4EM05	M4EM05_BRARP	unreviewed	Uncharacterized protein		Brassica rapa subsp. pekinensis (Chinese cabbage) (Brassica pekinensis)	493		51351		lycopene beta cyclase activity [GO:0045436]; oxidoreductase activity [GO:0016491]; oxidoreductase activity, acting on paired donors, with incorporation or reduction of molecular oxygen [GO:0016705]	carotene biosynthetic process [GO:0016120]; ubiquinone biosynthetic process [GO:0006744]; xanthophyll biosynthetic process [GO:0016123]		Lycopene cyclase family						PATHWAY: Carotenoid biosynthesis. {ECO:0000256|ARBA:ARBA00004829}.
B9VUW4	B9VUW4_BRARP	unreviewed	Lycopene beta-cyclase		Brassica rapa subsp. pekinensis (Chinese cabbage) (Brassica pekinensis)	493		51351		oxidoreductase activity, acting on paired donors, with incorporation or reduction of molecular oxygen [GO:0016705]	carotenoid biosynthetic process [GO:0016117]		Lycopene cyclase family						PATHWAY: Carotenoid biosynthesis. {ECO:0000256|ARBA:ARBA00004829}.
M4CTU0	M4CTU0_BRARP	unreviewed	Uncharacterized protein		Brassica rapa subsp. pekinensis (Chinese cabbage) (Brassica pekinensis)	274		51351				chloroplast thylakoid [GO:0009534]; integral component of membrane [GO:0016021]						PF13301;
M4F9Q7	M4F9Q7_BRARP	unreviewed	Uncharacterized protein		Brassica rapa subsp. pekinensis (Chinese cabbage) (Brassica pekinensis)	197		51351				chloroplast thylakoid membrane [GO:0009535]; integral component of membrane [GO:0016021]
M4F7B5	M4F7B5_BRARP	unreviewed	Uncharacterized protein		Brassica rapa subsp. pekinensis (Chinese cabbage) (Brassica pekinensis)	273		51351			response to singlet oxygen [GO:0000304]; singlet oxygen-mediated programmed cell death [GO:0010343]	thylakoid membrane [GO:0042651]					PTHR33917;
M4ELT9	M4ELT9_BRARP	unreviewed	Uncharacterized protein		Brassica rapa subsp. pekinensis (Chinese cabbage) (Brassica pekinensis)	117		51351				chloroplast thylakoid membrane [GO:0009535]
