# Supplementary material for: Developing a bioinformatics pipeline for comparative protein classification analysis
Source: BMC Genom Data. 2022 Jun 6;23:43. doi: 10.1186/s12863-022-01045-x (PMC9172112; doi:10.1186/s12863-022-01045-x)
Supplement: Supplementary file 16 — Additional file 16 GO and Pfam terms reviewed Carotenoid biosynthetic gene products. [file 12863_2022_1045_MOESM16_ESM.xlsx]

## Sheet: Sheet1
Entry	Entryname	Status	Proteinnames	Genenames	Organism	Length	GenenamesORF	OrganismID	Genenamesprimary	Geneontologymolecularfunction	Geneontologybiologicalprocess	Geneontologycellularcomponent	Proteinfamilies	Motif	Betastrand	Helix	CrossreferencePANTHER	CrossreferencePfam	Pathway	CrossreferenceKEGG
M4EEX4	M4EEX4_BRARP	unreviewed	Uncharacterized protein		Brassica rapa subsp. pekinensis (Chinese cabbage) (Brassica pekinensis)	597		51351		carotenoid dioxygenase activity [GO:0010436]; metal ion binding [GO:0046872]	carotene catabolic process [GO:0016121]	chloroplast stroma [GO:0009570]	Carotenoid oxygenase family				PTHR10543;	PF03055;
A0A397ZMI0	A0A397ZMI0_BRACM	unreviewed	Uncharacterized protein	BRARA_E02677	Brassica campestris (Field mustard)	597	BRARA_E02677	3711		metal ion binding [GO:0046872]; oxidoreductase activity, acting on single donors with incorporation of molecular oxygen, incorporation of two atoms of oxygen [GO:0016702]			Carotenoid oxygenase family				PTHR10543;	PF03055;
A0A398AS32	A0A398AS32_BRACM	unreviewed	Uncharacterized protein	BRARA_A03189	Brassica campestris (Field mustard)	598	BRARA_A03189	3711		metal ion binding [GO:0046872]; oxidoreductase activity, acting on single donors with incorporation of molecular oxygen, incorporation of two atoms of oxygen [GO:0016702]			Carotenoid oxygenase family				PTHR10543;	PF03055;
M4DYG2	M4DYG2_BRARP	unreviewed	Uncharacterized protein		Brassica rapa subsp. pekinensis (Chinese cabbage) (Brassica pekinensis)	598		51351		carotenoid dioxygenase activity [GO:0010436]; metal ion binding [GO:0046872]	carotene catabolic process [GO:0016121]	chloroplast stroma [GO:0009570]	Carotenoid oxygenase family				PTHR10543;	PF03055;
M4DS56	M4DS56_BRARP	unreviewed	Uncharacterized protein		Brassica rapa subsp. pekinensis (Chinese cabbage) (Brassica pekinensis)	320		51351		oxidoreductase activity, acting on iron-sulfur proteins as donors [GO:0016730]	photosynthetic electron transport in photosystem I [GO:0009773]	chloroplast thylakoid membrane [GO:0009535]; integral component of membrane [GO:0016021]					PTHR31032;
M4DAZ3	M4DAZ3_BRARP	unreviewed	Uncharacterized protein		Brassica rapa subsp. pekinensis (Chinese cabbage) (Brassica pekinensis)	319		51351		oxidoreductase activity, acting on iron-sulfur proteins as donors [GO:0016730]	photosynthetic electron transport in photosystem I [GO:0009773]	chloroplast thylakoid membrane [GO:0009535]; integral component of membrane [GO:0016021]					PTHR31032;
M4C979	M4C979_BRARP	unreviewed	Uncharacterized protein		Brassica rapa subsp. pekinensis (Chinese cabbage) (Brassica pekinensis)	320		51351		oxidoreductase activity, acting on iron-sulfur proteins as donors [GO:0016730]	photosynthetic electron transport in photosystem I [GO:0009773]	chloroplast thylakoid membrane [GO:0009535]; integral component of membrane [GO:0016021]					PTHR31032;
M4F116	M4F116_BRARP	unreviewed	Uncharacterized protein		Brassica rapa subsp. pekinensis (Chinese cabbage) (Brassica pekinensis)	178		51351				chloroplast thylakoid membrane [GO:0009535]
M4CZG2	M4CZG2_BRARP	unreviewed	Uncharacterized protein		Brassica rapa subsp. pekinensis (Chinese cabbage) (Brassica pekinensis)	132		51351				chloroplast thylakoid membrane [GO:0009535]; integral component of membrane [GO:0016021]
M4EU77	M4EU77_BRARP	unreviewed	Uncharacterized protein		Brassica rapa subsp. pekinensis (Chinese cabbage) (Brassica pekinensis)	588		51351		carotenoid dioxygenase activity [GO:0010436]; metal ion binding [GO:0046872]	carotene catabolic process [GO:0016121]	chloroplast stroma [GO:0009570]	Carotenoid oxygenase family				PTHR10543;	PF03055;
A0A397Y3B7	A0A397Y3B7_BRACM	unreviewed	Uncharacterized protein	BRARA_I02844	Brassica campestris (Field mustard)	588	BRARA_I02844	3711		metal ion binding [GO:0046872]; oxidoreductase activity, acting on single donors with incorporation of molecular oxygen, incorporation of two atoms of oxygen [GO:0016702]			Carotenoid oxygenase family				PTHR10543;	PF03055;
M4EY67	M4EY67_BRARP	unreviewed	Uncharacterized protein		Brassica rapa subsp. pekinensis (Chinese cabbage) (Brassica pekinensis)	358		51351			photosystem I assembly [GO:0048564]; response to photooxidative stress [GO:0080183]	chloroplast thylakoid membrane [GO:0009535]					PTHR33672;
A0A397ZPI2	A0A397ZPI2_BRACM	unreviewed	Zeta-carotene desaturase (EC 1.3.5.6) (9,9'-di-cis-zeta-carotene desaturase)	BRAA05T22980Z BRARA_E03417	Brassica campestris (Field mustard)	560	BRAA05T22980Z BRARA_E03417	3711		7,9,9'-tricis-neurosporene:quinone oxidoreductase activity [GO:0052887]; 9,9'-dicis-carotene:quinone oxidoreductase activity [GO:0052886]; carotene 7,8-desaturase activity [GO:0016719]	carotenoid biosynthetic process [GO:0016117]	chloroplast [GO:0009507]; chromoplast [GO:0009509]	Zeta carotene desaturase family					PF01593;	PATHWAY: Carotenoid biosynthesis. {ECO:0000256|ARBA:ARBA00004829}.; PATHWAY: Carotenoid biosynthesis; lycopene biosynthesis. {ECO:0000256|ARBA:ARBA00004900, ECO:0000256|RuleBase:RU362008}.
B9VUW3	B9VUW3_BRARP	unreviewed	Zeta-carotene desaturase (EC 1.3.5.6) (9,9'-di-cis-zeta-carotene desaturase)		Brassica rapa subsp. pekinensis (Chinese cabbage) (Brassica pekinensis)	561		51351		7,9,9'-tricis-neurosporene:quinone oxidoreductase activity [GO:0052887]; 9,9'-dicis-carotene:quinone oxidoreductase activity [GO:0052886]; carotene 7,8-desaturase activity [GO:0016719]	carotenoid biosynthetic process [GO:0016117]	chloroplast [GO:0009507]; chromoplast [GO:0009509]	Zeta carotene desaturase family					PF01593;	PATHWAY: Carotenoid biosynthesis. {ECO:0000256|ARBA:ARBA00004829}.; PATHWAY: Carotenoid biosynthesis; lycopene biosynthesis. {ECO:0000256|ARBA:ARBA00004900, ECO:0000256|RuleBase:RU362008}.
A0A398AQJ4	A0A398AQJ4_BRACM	unreviewed	Uncharacterized protein	BRARA_A00510	Brassica campestris (Field mustard)	568	BRARA_A00510	3711		metal ion binding [GO:0046872]; oxidoreductase activity, acting on single donors with incorporation of molecular oxygen, incorporation of two atoms of oxygen [GO:0016702]			Carotenoid oxygenase family				PTHR10543;	PF03055;
M4D4I0	M4D4I0_BRARP	unreviewed	Uncharacterized protein		Brassica rapa subsp. pekinensis (Chinese cabbage) (Brassica pekinensis)	568		51351		carotenoid dioxygenase activity [GO:0010436]; metal ion binding [GO:0046872]	carotene catabolic process [GO:0016121]	chloroplast [GO:0009507]	Carotenoid oxygenase family				PTHR10543;	PF03055;
M4CDT9	M4CDT9_BRARP	unreviewed	Uncharacterized protein		Brassica rapa subsp. pekinensis (Chinese cabbage) (Brassica pekinensis)	217		51351				chloroplast [GO:0009507]; chloroplast thylakoid membrane [GO:0009535]; integral component of membrane [GO:0016021]; NAD(P)H dehydrogenase complex (plastoquinone) [GO:0010598]					PTHR47726;
A0A398AK97	A0A398AK97_BRACM	unreviewed	Uncharacterized protein	BRARA_A01020	Brassica campestris (Field mustard)	595	BRARA_A01020	3711		metal ion binding [GO:0046872]; oxidoreductase activity, acting on single donors with incorporation of molecular oxygen, incorporation of two atoms of oxygen [GO:0016702]			Carotenoid oxygenase family				PTHR10543;	PF03055;
M4E630	M4E630_BRARP	unreviewed	Uncharacterized protein		Brassica rapa subsp. pekinensis (Chinese cabbage) (Brassica pekinensis)	161		51351				chloroplast thylakoid membrane [GO:0009535]
M4ECY9	M4ECY9_BRARP	unreviewed	Uncharacterized protein		Brassica rapa subsp. pekinensis (Chinese cabbage) (Brassica pekinensis)	166		51351			photosynthetic electron transport in photosystem I [GO:0009773]	chloroplast thylakoid membrane [GO:0009535]; integral component of membrane [GO:0016021]; NAD(P)H dehydrogenase complex (plastoquinone) [GO:0010598]					PTHR36340;
M4CVA5	M4CVA5_BRARP	unreviewed	Geranylgeranyl reductase (EC 1.3.1.83)		Brassica rapa subsp. pekinensis (Chinese cabbage) (Brassica pekinensis)	466		51351		geranylgeranyl diphosphate reductase activity [GO:0102067]; geranylgeranyl reductase activity [GO:0045550]	chlorophyll biosynthetic process [GO:0015995]; photosynthesis [GO:0015979]	chloroplast thylakoid membrane [GO:0009535]	Geranylgeranyl reductase family, ChlP subfamily					PF01134;	PATHWAY: Porphyrin-containing compound metabolism. {ECO:0000256|ARBA:ARBA00023444}.
M4DHD1	M4DHD1_BRARP	unreviewed	Geranylgeranyl reductase (EC 1.3.1.83)		Brassica rapa subsp. pekinensis (Chinese cabbage) (Brassica pekinensis)	466		51351		geranylgeranyl diphosphate reductase activity [GO:0102067]; geranylgeranyl reductase activity [GO:0045550]	chlorophyll biosynthetic process [GO:0015995]; photosynthesis [GO:0015979]	chloroplast thylakoid membrane [GO:0009535]	Geranylgeranyl reductase family, ChlP subfamily					PF07992;	PATHWAY: Porphyrin-containing compound metabolism. {ECO:0000256|ARBA:ARBA00023444}.
M4ESW3	M4ESW3_BRARP	unreviewed	Uncharacterized protein		Brassica rapa subsp. pekinensis (Chinese cabbage) (Brassica pekinensis)	167		51351				chloroplast thylakoid membrane [GO:0009535]; integral component of membrane [GO:0016021]
M4CQA2	M4CQA2_BRARP	unreviewed	Uncharacterized protein		Brassica rapa subsp. pekinensis (Chinese cabbage) (Brassica pekinensis)	414		51351		farnesyl-diphosphate farnesyltransferase activity [GO:0004310]; geranylgeranyl-diphosphate geranylgeranyltransferase activity [GO:0016767]; squalene synthase activity [GO:0051996]	carotenoid biosynthetic process [GO:0016117]		Phytoene/squalene synthase family
A0A6H1QTM8	A0A6H1QTM8_BRARP	unreviewed	Prolycopene isomerase (EC 5.2.1.13)	CRTISO	Brassica rapa subsp. pekinensis (Chinese cabbage) (Brassica pekinensis)	585		51351	CRTISO	carotenoid isomerase activity [GO:0046608]; oxidoreductase activity [GO:0016491]	carotenoid biosynthetic process [GO:0016117]	chloroplast membrane [GO:0031969]	Carotenoid/retinoid oxidoreductase family, CrtISO subfamily					PF01593;	PATHWAY: Carotenoid biosynthesis. {ECO:0000256|ARBA:ARBA00004829}.; PATHWAY: Carotenoid biosynthesis; lycopene biosynthesis. {ECO:0000256|ARBA:ARBA00004900}.
A0A6H1QTG6	A0A6H1QTG6_BRARP	unreviewed	Prolycopene isomerase (EC 5.2.1.13)	CRTISO	Brassica rapa subsp. pekinensis (Chinese cabbage) (Brassica pekinensis)	587		51351	CRTISO	carotenoid isomerase activity [GO:0046608]; oxidoreductase activity [GO:0016491]	carotenoid biosynthetic process [GO:0016117]	chloroplast membrane [GO:0031969]	Carotenoid/retinoid oxidoreductase family, CrtISO subfamily					PF01593;	PATHWAY: Carotenoid biosynthesis. {ECO:0000256|ARBA:ARBA00004829}.; PATHWAY: Carotenoid biosynthesis; lycopene biosynthesis. {ECO:0000256|ARBA:ARBA00004900}.
U5XIR4	U5XIR4_BRACM	unreviewed	Prolycopene isomerase (EC 5.2.1.13)	CRTISO1	Brassica campestris (Field mustard)	587		3711	CRTISO1	carotenoid isomerase activity [GO:0046608]; oxidoreductase activity [GO:0016491]	carotenoid biosynthetic process [GO:0016117]	chloroplast membrane [GO:0031969]	Carotenoid/retinoid oxidoreductase family, CrtISO subfamily					PF01593;	PATHWAY: Carotenoid biosynthesis. {ECO:0000256|ARBA:ARBA00004829}.; PATHWAY: Carotenoid biosynthesis; lycopene biosynthesis. {ECO:0000256|ARBA:ARBA00004900}.
A0A397Y6U5	A0A397Y6U5_BRACM	unreviewed	Prolycopene isomerase (EC 5.2.1.13)	BRARA_I05391	Brassica campestris (Field mustard)	587	BRARA_I05391	3711		carotenoid isomerase activity [GO:0046608]; oxidoreductase activity [GO:0016491]	carotenoid biosynthetic process [GO:0016117]	chloroplast membrane [GO:0031969]	Carotenoid/retinoid oxidoreductase family, CrtISO subfamily					PF01593;	PATHWAY: Carotenoid biosynthesis. {ECO:0000256|ARBA:ARBA00004829}.; PATHWAY: Carotenoid biosynthesis; lycopene biosynthesis. {ECO:0000256|ARBA:ARBA00004900}.
M4ERW2	M4ERW2_BRARP	unreviewed	Prolycopene isomerase (EC 5.2.1.13)	CRTISO	Brassica rapa subsp. pekinensis (Chinese cabbage) (Brassica pekinensis)	589		51351	CRTISO	carotenoid isomerase activity [GO:0046608]; oxidoreductase activity [GO:0016491]	carotenoid biosynthetic process [GO:0016117]	chloroplast membrane [GO:0031969]	Carotenoid/retinoid oxidoreductase family, CrtISO subfamily					PF01593;	PATHWAY: Carotenoid biosynthesis. {ECO:0000256|ARBA:ARBA00004829}.; PATHWAY: Carotenoid biosynthesis; lycopene biosynthesis. {ECO:0000256|ARBA:ARBA00004900}.
U5XIU3	U5XIU3_BRACM	unreviewed	Prolycopene isomerase (EC 5.2.1.13)	CRTISO1	Brassica campestris (Field mustard)	589		3711	CRTISO1	carotenoid isomerase activity [GO:0046608]; oxidoreductase activity [GO:0016491]	carotenoid biosynthetic process [GO:0016117]; etioplast organization [GO:0009662]	chloroplast membrane [GO:0031969]	Carotenoid/retinoid oxidoreductase family, CrtISO subfamily					PF01593;	PATHWAY: Carotenoid biosynthesis. {ECO:0000256|ARBA:ARBA00004829}.; PATHWAY: Carotenoid biosynthesis; lycopene biosynthesis. {ECO:0000256|ARBA:ARBA00004900}.	brp:103843494;
M4FGV2	M4FGV2_BRARP	unreviewed	EFG_C domain-containing protein		Brassica rapa subsp. pekinensis (Chinese cabbage) (Brassica pekinensis)	668		51351		9-cis-epoxycarotenoid dioxygenase activity [GO:0045549]; carotenoid dioxygenase activity [GO:0010436]; metal ion binding [GO:0046872]	carotene catabolic process [GO:0016121]		Carotenoid oxygenase family				PTHR10543;	PF00679;PF03055;
A0A397ZRM6	A0A397ZRM6_BRACM	unreviewed	Uncharacterized protein	BRARA_D02722	Brassica campestris (Field mustard)	615	BRARA_D02722	3711		metal ion binding [GO:0046872]; oxidoreductase activity, acting on single donors with incorporation of molecular oxygen, incorporation of two atoms of oxygen [GO:0016702]			Carotenoid oxygenase family				PTHR10543;	PF03055;
M4CUD2	M4CUD2_BRARP	unreviewed	Uncharacterized protein		Brassica rapa subsp. pekinensis (Chinese cabbage) (Brassica pekinensis)	599		51351		carotenoid dioxygenase activity [GO:0010436]; metal ion binding [GO:0046872]	carotene catabolic process [GO:0016121]	chloroplast stroma [GO:0009570]	Carotenoid oxygenase family				PTHR10543;	PF03055;
M4D380	M4D380_BRARP	unreviewed	DUF3506 domain-containing protein		Brassica rapa subsp. pekinensis (Chinese cabbage) (Brassica pekinensis)	640		51351			response to singlet oxygen [GO:0000304]; singlet oxygen-mediated programmed cell death [GO:0010343]	thylakoid membrane [GO:0042651]					PTHR33917;	PF12014;
M4D2P8	M4D2P8_BRARP	unreviewed	Phytoene dehydrogenase (EC 1.3.5.5)		Brassica rapa subsp. pekinensis (Chinese cabbage) (Brassica pekinensis)	557		51351		oxidoreductase activity [GO:0016491]; phytoene dehydrogenase activity [GO:0016166]	carotenoid biosynthetic process [GO:0016117]	chloroplast thylakoid [GO:0009534]; chromoplast [GO:0009509]; membrane [GO:0016020]	Carotenoid/retinoid oxidoreductase family					PF01593;	PATHWAY: Carotenoid biosynthesis. {ECO:0000256|ARBA:ARBA00004829}.; PATHWAY: Carotenoid biosynthesis; lycopene biosynthesis. {ECO:0000256|ARBA:ARBA00004900, ECO:0000256|RuleBase:RU368016}.
B9VUW2	B9VUW2_BRARP	unreviewed	Phytoene dehydrogenase (EC 1.3.5.5)		Brassica rapa subsp. pekinensis (Chinese cabbage) (Brassica pekinensis)	565		51351		phytoene dehydrogenase activity [GO:0016166]	carotenoid biosynthetic process [GO:0016117]	chromoplast [GO:0009509]; membrane [GO:0016020]	Carotenoid/retinoid oxidoreductase family					PF01593;	PATHWAY: Carotenoid biosynthesis. {ECO:0000256|ARBA:ARBA00004829}.; PATHWAY: Carotenoid biosynthesis; lycopene biosynthesis. {ECO:0000256|ARBA:ARBA00004900, ECO:0000256|RuleBase:RU368016}.
M4D9Y8	M4D9Y8_BRARP	unreviewed	Uncharacterized protein		Brassica rapa subsp. pekinensis (Chinese cabbage) (Brassica pekinensis)	581		51351		carotenoid dioxygenase activity [GO:0010436]; metal ion binding [GO:0046872]	carotene catabolic process [GO:0016121]	chloroplast stroma [GO:0009570]	Carotenoid oxygenase family				PTHR10543;	PF03055;
A0A397Y2U3	A0A397Y2U3_BRACM	unreviewed	Uncharacterized protein	BRARA_I04483	Brassica campestris (Field mustard)	512	BRARA_I04483	3711		metal ion binding [GO:0046872]; oxidoreductase activity, acting on single donors with incorporation of molecular oxygen, incorporation of two atoms of oxygen [GO:0016702]			Carotenoid oxygenase family				PTHR10543;	PF03055;
M4DA68	M4DA68_BRARP	unreviewed	Uncharacterized protein		Brassica rapa subsp. pekinensis (Chinese cabbage) (Brassica pekinensis)	504		51351		carotenoid dioxygenase activity [GO:0010436]; metal ion binding [GO:0046872]	carotene catabolic process [GO:0016121]	chloroplast stroma [GO:0009570]	Carotenoid oxygenase family				PTHR10543;	PF03055;
B9VUW5	B9VUW5_BRARP	unreviewed	Lycopene epsilon-cyclase		Brassica rapa subsp. pekinensis (Chinese cabbage) (Brassica pekinensis)	531		51351		oxidoreductase activity, acting on paired donors, with incorporation or reduction of molecular oxygen [GO:0016705]	carotenoid biosynthetic process [GO:0016117]	integral component of membrane [GO:0016021]	Lycopene cyclase family						PATHWAY: Carotenoid biosynthesis. {ECO:0000256|ARBA:ARBA00004829}.
M4DW24	M4DW24_BRARP	unreviewed	Uncharacterized protein		Brassica rapa subsp. pekinensis (Chinese cabbage) (Brassica pekinensis)	476		51351		oxidoreductase activity, acting on paired donors, with incorporation or reduction of molecular oxygen [GO:0016705]	carotenoid biosynthetic process [GO:0016117]		Lycopene cyclase family						PATHWAY: Carotenoid biosynthesis. {ECO:0000256|ARBA:ARBA00004829}.
A0A397YIA1	A0A397YIA1_BRACM	unreviewed	Uncharacterized protein	BRAA07T28624Z BRARA_G00531	Brassica campestris (Field mustard)	585	BRAA07T28624Z BRARA_G00531	3711		metal ion binding [GO:0046872]; oxidoreductase activity, acting on single donors with incorporation of molecular oxygen, incorporation of two atoms of oxygen [GO:0016702]			Carotenoid oxygenase family				PTHR10543;	PF03055;
M4CBH2	M4CBH2_BRARP	unreviewed	Uncharacterized protein		Brassica rapa subsp. pekinensis (Chinese cabbage) (Brassica pekinensis)	396		51351		carotenoid dioxygenase activity [GO:0010436]; metal ion binding [GO:0046872]	carotene catabolic process [GO:0016121]	chloroplast stroma [GO:0009570]	Carotenoid oxygenase family				PTHR10543;	PF03055;
B9VUW4	B9VUW4_BRARP	unreviewed	Lycopene beta-cyclase		Brassica rapa subsp. pekinensis (Chinese cabbage) (Brassica pekinensis)	493		51351		oxidoreductase activity, acting on paired donors, with incorporation or reduction of molecular oxygen [GO:0016705]	carotenoid biosynthetic process [GO:0016117]		Lycopene cyclase family						PATHWAY: Carotenoid biosynthesis. {ECO:0000256|ARBA:ARBA00004829}.
