# Supplementary material for: Developing a bioinformatics pipeline for comparative protein classification analysis
Source: BMC Genom Data. 2022 Jun 6;23:43. doi: 10.1186/s12863-022-01045-x (PMC9172112; doi:10.1186/s12863-022-01045-x)
Supplement: Supplementary file 17 — Additional file 17 Characterized A. thaliana reference sequence from TAIR. [file 12863_2022_1045_MOESM17_ESM.xlsx]

## Sheet: Sheet1
Entry	Entry name	Status	Protein names	Gene names	Organism	Length	Gene ontology (biological process)	Gene ontology (cellular component)	Gene ontology (molecular function)	Protein families	Cross-reference (Pfam)	Cross-reference (PANTHER)
Q38854	DXS_ARATH	reviewed	1-deoxy-D-xylulose-5-phosphate synthase, chloroplastic (1-deoxyxylulose-5-phosphate synthase) (DXP synthase) (DXPS) (EC 2.2.1.7) (Protein CLOROPLASTOS ALTERADOS 1)	DXS CLA1 DEF At4g15560 dl3821w	Arabidopsis thaliana (Mouse-ear cress)	717	1-deoxy-D-xylulose 5-phosphate biosynthetic process [GO:0052865]; chlorophyll biosynthetic process [GO:0015995]; isopentenyl diphosphate biosynthetic process, methylerythritol 4-phosphate pathway [GO:0019288]; terpenoid biosynthetic process [GO:0016114]; thiamine biosynthetic process [GO:0009228]	chloroplast [GO:0009507]; chloroplast stroma [GO:0009570]	1-deoxy-D-xylulose-5-phosphate synthase activity [GO:0008661]; identical protein binding [GO:0042802]; metal ion binding [GO:0046872]; transferase activity, transferring aldehyde or ketonic groups [GO:0016744]	Transketolase family, DXPS subfamily	PF13292;PF02779;PF02780;	PTHR43322;
Q9XF91	PSBS_ARATH	reviewed	Photosystem II 22 kDa protein, chloroplastic (CP22) (Protein NONPHOTOCHEMICAL QUENCHING 4) (Protein PHOTOSYSTEM II SUBUNIT S)	PSBS NPQ4 At1g44575 T18F15.3	Arabidopsis thaliana (Mouse-ear cress)	265	nonphotochemical quenching [GO:0010196]; photosynthesis [GO:0015979]; response to karrikin [GO:0080167]; thylakoid membrane organization [GO:0010027]	chloroplast [GO:0009507]; chloroplast thylakoid [GO:0009534]; chloroplast thylakoid membrane [GO:0009535]; integral component of membrane [GO:0016021]; nucleus [GO:0005634]; photosystem II [GO:0009523]; PSII associated light-harvesting complex II [GO:0009517]; thylakoid [GO:0009579]	chlorophyll binding [GO:0016168]; mRNA binding [GO:0003729]; protein domain specific binding [GO:0019904]; xanthophyll binding [GO:0051738]	ELIP/psbS family	PF00504;
P69834	ISPD_ARATH	reviewed	2-C-methyl-D-erythritol 4-phosphate cytidylyltransferase, chloroplastic (EC 2.7.7.60) (4-diphosphocytidyl-2C-methyl-D-erythritol synthase) (MEP cytidylyltransferase) (AtMECT) (AtMEPCT)	ISPD MCT MECT MEPCT At2g02500 T8K22.20	Arabidopsis thaliana (Mouse-ear cress)	302	T8K22.20	3702	ISPD	2-C-methyl-D-erythritol 4-phosphate cytidylyltransferase activity [GO:0050518]	isopentenyl diphosphate biosynthetic process, methylerythritol 4-phosphate pathway [GO:0019288]	chloroplast [GO:0009507]; chloroplast stroma [GO:0009570]	IspD/TarI cytidylyltransferase family, IspD subfamily		STRAND 79..84; /evidence="ECO:0007829|PDB:2YC3"; STRAND 101..103; /evidence="ECO:0007829|PDB:2YC3"; STRAND 122..128; /evidence="ECO:0007829|PDB:2YC3"; STRAND 144..151; /evidence="ECO:0007829|PDB:2YC3"; STRAND 173..179; /evidence="ECO:0007829|PDB:2YC3"; STRAND 201..208; /evidence="ECO:0007829|PDB:2YC3"; STRAND 214..216; /evidence="ECO:0007829|PDB:4NAI"; STRAND 222..225; /evidence="ECO:0007829|PDB:…	HELIX 98..100; /evidence="ECO:0007829|PDB:2YC3"; HELIX 108..118; /evidence="ECO:0007829|PDB:2YC3"; HELIX 131..133; /evidence="ECO:0007829|PDB:2YC3"; HELIX 134..138; /evidence="ECO:0007829|PDB:2YC3"; HELIX 157..165; /evidence="ECO:0007829|PDB:2YC3"; HELIX 187..200; /evidence="ECO:0007829|PDB:2YC3"; HELIX 228..230; /evidence="ECO:0007829|PDB:4NAI"; HELIX 242..255; /evidence="ECO:0007829|PDB:2YC3"; …		PF01128;	PATHWAY: Isoprenoid biosynthesis; isopentenyl diphosphate biosynthesis via DXP pathway; isopentenyl diphosphate from 1-deoxy-D-xylulose 5-phosphate: step 2/6.	ath:AT2G02500;	At2g02500	MCT MECT MEPCT
O81014	ISPE_ARATH	reviewed	4-diphosphocytidyl-2-C-methyl-D-erythritol kinase, chloroplastic (EC 2.7.1.148) (4-(cytidine-5'-diphospho)-2-C-methyl-D-erythritol kinase) (CDPMEK) (CMEK) (Protein PIGMENT DEFECTIVE 277)	ISPE CMK PDE227 At2g26930 F12C20.3	Arabidopsis thaliana (Mouse-ear cress)	383	isopentenyl diphosphate biosynthetic process, methylerythritol 4-phosphate pathway [GO:0019288]; terpenoid biosynthetic process [GO:0016114]	chloroplast [GO:0009507]; chloroplast stroma [GO:0009570]	4-(cytidine 5'-diphospho)-2-C-methyl-D-erythritol kinase activity [GO:0050515]; ATP binding [GO:0005524]	GHMP kinase family, IspE subfamily	PF08544;PF00288;	PTHR43527:SF2;
Q9CAK8	ISPF_ARATH	reviewed	2-C-methyl-D-erythritol 2,4-cyclodiphosphate synthase, chloroplastic (MECDP-synthase) (MECPS) (MECS) (EC 4.6.1.12)	ISPF MCS MDS At1g63970 F22C12.26 T12P18.1	Arabidopsis thaliana (Mouse-ear cress)	231	carotenoid biosynthetic process [GO:0016117]; chlorophyll biosynthetic process [GO:0015995]; isopentenyl diphosphate biosynthetic process, methylerythritol 4-phosphate pathway [GO:0019288]	chloroplast [GO:0009507]; chloroplast stroma [GO:0009570]	2-C-methyl-D-erythritol 2,4-cyclodiphosphate synthase activity [GO:0008685]; metal ion binding [GO:0046872]	IspF family	PF02542;
B3H725	B3H725_ARATH	unreviewed	4-hydroxy-3-methylbut-2-enyl diphosphate synthase	HDS CHLOROPLAST BIOGENESIS 4 CLB4 CONSTITUTIVE SUBTILISIN 3 CSB3 GCPE ISPG MUP24.15 MUP24_15 At5g60600	Arabidopsis thaliana (Mouse-ear cress)	717	terpenoid biosynthetic process [GO:0016114]		4-hydroxy-3-methylbut-2-en-1-yl diphosphate synthase activity [GO:0046429]; 4 iron, 4 sulfur cluster binding [GO:0051539]; iron ion binding [GO:0005506]		PF04551;	PTHR30454;
Q94B35	ISPH_ARATH	reviewed	4-hydroxy-3-methylbut-2-enyl diphosphate reductase, chloroplastic (EC 1.17.7.4) (Protein CHLOROPLAST BIOGENESIS 6)	ISPH CLB6 HDR At4g34350 F10M10.120	Arabidopsis thaliana (Mouse-ear cress)	466	dimethylallyl diphosphate biosynthetic process [GO:0050992]; isopentenyl diphosphate biosynthetic process, methylerythritol 4-phosphate pathway [GO:0019288]	chloroplast [GO:0009507]; chloroplast stroma [GO:0009570]; plasma membrane [GO:0005886]	4-hydroxy-3-methylbut-2-en-1-yl diphosphate reductase activity [GO:0051745]; 4-hydroxy-3-methylbut-2-en-1-yl diphosphate synthase activity [GO:0046429]; 4 iron, 4 sulfur cluster binding [GO:0051539]; metal ion binding [GO:0046872]	IspH family	PF02401;
F4K0E8	ISPG_ARATH	reviewed	4-hydroxy-3-methylbut-2-en-1-yl diphosphate synthase (ferredoxin), chloroplastic (EC 1.17.7.1) (1-hydroxy-2-methyl-2-(E)-butenyl 4-diphosphate synthase) (Protein CHLOROPLAST BIOGENESIS 4) (Protein CONSTITUTIVE SUBTILISIN 3)	ISPG CLB4 CSB3 HDS At5g60600 MUP24.2	Arabidopsis thaliana (Mouse-ear cress)	741	MUP24.2	3702	ISPG	4-hydroxy-3-methylbut-2-en-1-yl diphosphate synthase activity [GO:0046429]; 4 iron, 4 sulfur cluster binding [GO:0051539]; iron ion binding [GO:0005506]	isopentenyl diphosphate biosynthetic process, methylerythritol 4-phosphate pathway [GO:0019288]; response to bacterium [GO:0009617]; systemic acquired resistance, salicylic acid mediated signaling pathway [GO:0009862]; terpenoid biosynthetic process [GO:0016114]	chloroplast [GO:0009507]; chloroplast envelope [GO:0009941]; chloroplast stroma [GO:0009570]; plastid [GO:0009536]	IspG family				PTHR30454;	PF04551;	PATHWAY: Isoprenoid biosynthesis; isopentenyl diphosphate biosynthesis via DXP pathway; isopentenyl diphosphate from 1-deoxy-D-xylulose 5-phosphate: step 5/6.	ath:AT5G60600;	At5g60600	CLB4 CSB3 HDS
Q38929	IDI1_ARATH	reviewed	Isopentenyl-diphosphate Delta-isomerase I, chloroplastic (EC 5.3.3.2) (Isopentenyl pyrophosphate isomerase I) (IPP isomerase I)	IPP1 IPI1 At5g16440 MQK4.17	Arabidopsis thaliana (Mouse-ear cress)	291	chlorophyll biosynthetic process [GO:0015995]; dimethylallyl diphosphate biosynthetic process [GO:0050992]; isopentenyl diphosphate biosynthetic process [GO:0009240]; photosynthesis [GO:0015979]	chloroplast [GO:0009507]; cytoplasm [GO:0005737]; cytosol [GO:0005829]; plastid [GO:0009536]	hydrolase activity [GO:0016787]; isopentenyl-diphosphate delta-isomerase activity [GO:0004452]; metal ion binding [GO:0046872]	IPP isomerase type 1 family	PF00293;
Q42553	IDI2_ARATH	reviewed	Isopentenyl-diphosphate Delta-isomerase II, chloroplastic (EC 5.3.3.2) (Isopentenyl pyrophosphate isomerase II) (IPP isomerase II)	IPP2 At3g02780 F13E7.28	Arabidopsis thaliana (Mouse-ear cress)	284	F13E7.28	3702	IPP2	hydrolase activity [GO:0016787]; isopentenyl-diphosphate delta-isomerase activity [GO:0004452]; metal ion binding [GO:0046872]	chlorophyll biosynthetic process [GO:0015995]; dimethylallyl diphosphate biosynthetic process [GO:0050992]; flower development [GO:0009908]; isopentenyl diphosphate biosynthetic process [GO:0009240]; photosynthesis [GO:0015979]	chloroplast [GO:0009507]; cytoplasm [GO:0005737]; cytosol [GO:0005829]; mitochondrion [GO:0005739]	IPP isomerase type 1 family	MOTIF 140..170; /note="Nudix box"				PF00293;	PATHWAY: Isoprenoid biosynthesis; dimethylallyl diphosphate biosynthesis; dimethylallyl diphosphate from isopentenyl diphosphate: step 1/1.; PATHWAY: Porphyrin-containing compound metabolism; chlorophyll biosynthesis.	ath:AT3G02780;	At3g02780
P34802	GGPP1_ARATH	reviewed	Heterodimeric geranylgeranyl pyrophosphate synthase large subunit 1, chloroplastic (GGPP synthase 1) (GGPS1) (EC 2.5.1.-) ((2E,6E)-farnesyl diphosphate synthase 1) (Dimethylallyltranstransferase 1) (EC 2.5.1.1) (Farnesyl diphosphate synthase 1) (Farnesyltranstransferase 1) (EC 2.5.1.29) (Geranyltranstransferase 1) (EC 2.5.1.10)	GGPPS1 GGPPS11 GGPS1 At4g36810 C7A10.550	Arabidopsis thaliana (Mouse-ear cress)	371	carotenoid biosynthetic process [GO:0016117]; embryo development ending in seed dormancy [GO:0009793]; farnesyl diphosphate biosynthetic process [GO:0045337]; geranyl diphosphate biosynthetic process [GO:0033384]; geranylgeranyl diphosphate biosynthetic process [GO:0033386]; isoprenoid biosynthetic process [GO:0008299]; monoterpene biosynthetic process [GO:0043693]	chloroplast [GO:0009507]; cytosol [GO:0005829]; etioplast [GO:0009513]; plastid [GO:0009536]	dimethylallyltranstransferase activity [GO:0004161]; farnesyltranstransferase activity [GO:0004311]; geranyltranstransferase activity [GO:0004337]; metal ion binding [GO:0046872]; prenyltransferase activity [GO:0004659]	FPP/GGPP synthase family	PF00348;
O04046	GGPP2_ARATH	reviewed	Heterodimeric geranylgeranyl pyrophosphate synthase large subunit 2 (GGPP synthase 2) (GGPS2) (EC 2.5.1.-) ((2E,6E)-farnesyl diphosphate synthase 2) (Dimethylallyltranstransferase 2) (EC 2.5.1.1) (Farnesyl diphosphate synthase 2) (Farnesyltranstransferase 2) (EC 2.5.1.29) (Geranyltranstransferase 2) (EC 2.5.1.10)	GGPPS2 GGPP5 GGPS2 At2g23800 F27L4.2	Arabidopsis thaliana (Mouse-ear cress)	376	carotenoid biosynthetic process [GO:0016117]; farnesyl diphosphate biosynthetic process [GO:0045337]; geranyl diphosphate biosynthetic process [GO:0033384]; geranylgeranyl diphosphate biosynthetic process [GO:0033386]; isoprenoid biosynthetic process [GO:0008299]	endoplasmic reticulum [GO:0005783]	dimethylallyltranstransferase activity [GO:0004161]; farnesyltranstransferase activity [GO:0004311]; geranyltranstransferase activity [GO:0004337]; metal ion binding [GO:0046872]; prenyltransferase activity [GO:0004659]	FPP/GGPP synthase family	PF00348;
Q9LUD9	GGPP3_ARATH	reviewed	Geranylgeranyl pyrophosphate synthase 3, chloroplastic (GGPP synthase 3) (GGPS3) (EC 2.5.1.-) ((2E,6E)-farnesyl diphosphate synthase 3) (Dimethylallyltranstransferase 3) (EC 2.5.1.1) (Farnesyl diphosphate synthase 3) (Farnesyltranstransferase 3) (EC 2.5.1.29) (Geranyltranstransferase 3) (EC 2.5.1.10)	GGPP3 At3g14550 MIE1.5	Arabidopsis thaliana (Mouse-ear cress)	360	carotenoid biosynthetic process [GO:0016117]; farnesyl diphosphate biosynthetic process [GO:0045337]; geranyl diphosphate biosynthetic process [GO:0033384]; geranylgeranyl diphosphate biosynthetic process [GO:0033386]	chloroplast [GO:0009507]	dimethylallyltranstransferase activity [GO:0004161]; farnesyltranstransferase activity [GO:0004311]; geranyltranstransferase activity [GO:0004337]; metal ion binding [GO:0046872]; prenyltransferase activity [GO:0004659]	FPP/GGPP synthase family	PF00348;
Q9ZU77	GGPP7_ARATH	reviewed	Geranylgeranyl pyrophosphate synthase 7, chloroplastic (GGPP synthase 7) (GGPS7) (EC 2.5.1.-) ((2E,6E)-farnesyl diphosphate synthase 7) (Dimethylallyltranstransferase 7) (EC 2.5.1.1) (Farnesyl diphosphate synthase 7) (Farnesyltranstransferase 7) (EC 2.5.1.29) (Geranyltranstransferase 7) (EC 2.5.1.10)	At2g18620 F24H14.3	Arabidopsis thaliana (Mouse-ear cress)	347	carotenoid biosynthetic process [GO:0016117]; farnesyl diphosphate biosynthetic process [GO:0045337]; geranyl diphosphate biosynthetic process [GO:0033384]; geranylgeranyl diphosphate biosynthetic process [GO:0033386]	chloroplast [GO:0009507]	dimethylallyltranstransferase activity [GO:0004161]; farnesyltranstransferase activity [GO:0004311]; geranyltranstransferase activity [GO:0004337]; metal ion binding [GO:0046872]; prenyltransferase activity [GO:0004659]	FPP/GGPP synthase family	PF00348;
Q9LRR0	GGPP8_ARATH	reviewed	Putative geranylgeranyl pyrophosphate synthase 8, chloroplastic (GGPP synthase 8) (GGPS8) (EC 2.5.1.-) ((2E,6E)-farnesyl diphosphate synthase 8) (Dimethylallyltranstransferase 8) (EC 2.5.1.1) (Farnesyl diphosphate synthase 8) (Farnesyltranstransferase 8) (EC 2.5.1.29) (Geranyltranstransferase 8) (EC 2.5.1.10)	At3g14510 MOA2.15	Arabidopsis thaliana (Mouse-ear cress)	361	carotenoid biosynthetic process [GO:0016117]; farnesyl diphosphate biosynthetic process [GO:0045337]; geranyl diphosphate biosynthetic process [GO:0033384]; geranylgeranyl diphosphate biosynthetic process [GO:0033386]	chloroplast [GO:0009507]	dimethylallyltranstransferase activity [GO:0004161]; farnesyltranstransferase activity [GO:0004311]; geranyltranstransferase activity [GO:0004337]; metal ion binding [GO:0046872]; prenyltransferase activity [GO:0004659]	FPP/GGPP synthase family	PF00348;
Q39108	GGR_ARATH	reviewed	Heterodimeric geranylgeranyl pyrophosphate synthase small subunit, chloroplastic	GGR At4g38460 F20M13.20	Arabidopsis thaliana (Mouse-ear cress)	326	monoterpene biosynthetic process [GO:0043693]	chloroplast [GO:0009507]; chloroplast thylakoid membrane [GO:0009535]; thylakoid membrane [GO:0042651]	metal ion binding [GO:0046872]; prenyltransferase activity [GO:0004659]	FPP/GGPP synthase family	PF00348;
P37271	PSY1_ARATH	reviewed	Protein PSY1 [Cleaved into: Tyrosine-sulfated glycopeptide 1]	PSY1 At5g58650 MZN1.100	Arabidopsis thaliana (Mouse-ear cress)	75	chloroplast organization [GO:0009658]; regulation of cell population proliferation [GO:0042127]	extracellular region [GO:0005576]	growth factor activity [GO:0008083]	Sulfated-peptide plant hormone family		PTHR37177;
Q07356	PDS_ARATH	reviewed	15-cis-phytoene desaturase, chloroplastic/chromoplastic (EC 1.3.5.5) (Phytoene dehydrogenase) (Phytoene desaturase)	PDS At4g14210 dl3145c	Arabidopsis thaliana (Mouse-ear cress)	566	carotenoid biosynthetic process [GO:0016117]	chloroplast [GO:0009507]; chloroplast envelope [GO:0009941]; chloroplast thylakoid [GO:0009534]; chromoplast [GO:0009509]; cytosol [GO:0005829]; membrane [GO:0016020]	oxidoreductase activity [GO:0016491]; phytoene dehydrogenase activity [GO:0016166]	Carotenoid/retinoid oxidoreductase family	PF01593;
Q9SAC0	ZCIS_ARATH	reviewed	15-cis-zeta-carotene isomerase, chloroplastic (EC 5.2.1.12)	Z-ISO At1g10830 T16B5.3	Arabidopsis thaliana (Mouse-ear cress)	367	carotene biosynthetic process [GO:0016120]	chloroplast [GO:0009507]; chloroplast membrane [GO:0031969]; integral component of membrane [GO:0016021]	9,15,9'-tri-cis-zeta-carotene isomerase activity [GO:0090471]		PF07298;
Q38893	ZDS_ARATH	reviewed	Zeta-carotene desaturase, chloroplastic/chromoplastic (EC 1.3.5.6) (9,9'-di-cis-zeta-carotene desaturase) (Carotene 7,8-desaturase) (Protein CHLOROPLAST BIOGENESIS 5) (Protein PIGMENT DEFECTIVE 181) (Protein SPONTANEOUS CELL DEATH 1)	ZDS1 CLB5 PDE181 SPC1 ZDS At3g04870 T9J14.18	Arabidopsis thaliana (Mouse-ear cress)	558	T9J14.18	3702	ZDS1	7,9,9'-tricis-neurosporene:quinone oxidoreductase activity [GO:0052887]; 9,9'-dicis-carotene:quinone oxidoreductase activity [GO:0052886]; carotene 7,8-desaturase activity [GO:0016719]; oxidoreductase activity [GO:0016491]	9,9'-di-cis-zeta-carotene desaturation to 7,9,7',9'-tetra-cis-lycopene [GO:0052889]; carotene biosynthetic process [GO:0016120]; carotenoid biosynthetic process [GO:0016117]; lycopene biosynthetic process [GO:1901177]	chloroplast [GO:0009507]; chloroplast envelope [GO:0009941]; chromoplast [GO:0009509]	Zeta carotene desaturase family					PF01593;	PATHWAY: Carotenoid biosynthesis; lycopene biosynthesis. {ECO:0000305}.	ath:AT3G04870;	At3g04870	CLB5 PDE181 SPC1 ZDS
Q9M9Y8	CRTSO_ARATH	reviewed	Prolycopene isomerase, chloroplastic (CrtISO) (EC 5.2.1.13) (Carotenoid and chloroplast regulation protein 2) (Carotenoid isomerase)	CRTISO CCR2 At1g06820 F4H5.10	Arabidopsis thaliana (Mouse-ear cress)	595	carotenoid biosynthetic process [GO:0016117]; etioplast organization [GO:0009662]	chloroplast membrane [GO:0031969]	carotenoid isomerase activity [GO:0046608]; oxidoreductase activity [GO:0016491]	Carotenoid/retinoid oxidoreductase family, CrtISO subfamily	PF01593;
Q38933	LCY1_ARATH	reviewed	Lycopene beta cyclase, chloroplastic (EC 5.5.1.19) (AtLCY) (Protein SUPPRESSOR OF ZEAXANTHIN-LESS 1)	LCY1 LCYB LYC SZL1 At3g10230 F14P13.17	Arabidopsis thaliana (Mouse-ear cress)	501	carotene biosynthetic process [GO:0016120]; carotenoid biosynthetic process [GO:0016117]; ubiquinone biosynthetic process [GO:0006744]; xanthophyll biosynthetic process [GO:0016123]	chloroplast [GO:0009507]	lycopene beta cyclase activity [GO:0045436]; oxidoreductase activity [GO:0016491]; oxidoreductase activity, acting on paired donors, with incorporation or reduction of molecular oxygen [GO:0016705]	Lycopene cyclase family
Q38932	LUT2_ARATH	reviewed	Lycopene epsilon cyclase, chloroplastic (EC 5.5.1.18) (Protein LUTEIN DEFICIENT 2)	LUT2 At5g57030 MHM17.16	Arabidopsis thaliana (Mouse-ear cress)	524	carotene biosynthetic process [GO:0016120]; carotenoid biosynthetic process [GO:0016117]; ubiquinone biosynthetic process [GO:0006744]; xanthophyll biosynthetic process [GO:0016123]	chloroplast membrane [GO:0031969]; integral component of membrane [GO:0016021]	lycopene epsilon cyclase activity [GO:0045435]; oxidoreductase activity [GO:0016491]; oxidoreductase activity, acting on paired donors, with incorporation or reduction of molecular oxygen [GO:0016705]	Lycopene cyclase family
Q9LKJ1	CHY1_ARATH	reviewed	3-hydroxyisobutyryl-CoA hydrolase 1 (EC 3.1.2.-) (EC 3.1.2.4) (CoA-thioester hydrolase CHY1)	CHY1 At5g65940 K14B20.11	Arabidopsis thaliana (Mouse-ear cress)	378	K14B20.11	3702	CHY1	3-hydroxyisobutyryl-CoA hydrolase activity [GO:0003860]	branched-chain amino acid catabolic process [GO:0009083]; response to cold [GO:0009409]; valine catabolic process [GO:0006574]	peroxisome [GO:0005777]; plastid [GO:0009536]	Enoyl-CoA hydratase/isomerase family					PF16113;	PATHWAY: Amino-acid degradation; L-valine degradation.	ath:AT5G65940;	At5g65940
Q9LTG0	CHY2_ARATH	reviewed	Beta-carotene 3-hydroxylase 2, chloroplastic (AtB2) (EC 1.14.15.24)	BETA-OHASE 2 B2 CHY2 At5g52570 F6N7.5	Arabidopsis thaliana (Mouse-ear cress)	303	F6N7.5	3702	BETA-OHASE 2	hydrolase activity [GO:0016787]; iron ion binding [GO:0005506]; oxidoreductase activity [GO:0016491]	xanthophyll biosynthetic process [GO:0016123]	chloroplast membrane [GO:0031969]; integral component of membrane [GO:0016021]	Sterol desaturase family	MOTIF 155..160; /note="Histidine box-1"; MOTIF 165..171; /note="Histidine box-2"; MOTIF 228..233; /note="Histidine box-3"; MOTIF 254..258; /note="Histidine box-4"				PF04116;		ath:AT5G52570;	At5g52570	B2 CHY2
Q93VK5	LUT5_ARATH	reviewed	Protein LUTEIN DEFICIENT 5, chloroplastic (EC 1.14.-.-) (Cytochrome P450 97A3)	CYP97A3 LUT5 At1g31800 F5M6.19	Arabidopsis thaliana (Mouse-ear cress)	595	carotenoid biosynthetic process [GO:0016117]; xanthophyll biosynthetic process [GO:0016123]	chloroplast [GO:0009507]; chloroplast envelope [GO:0009941]	carotene beta-ring hydroxylase activity [GO:0010291]; heme binding [GO:0020037]; iron ion binding [GO:0005506]; oxidoreductase activity, acting on paired donors, with incorporation or reduction of molecular oxygen [GO:0016705]	Cytochrome P450 family	PF00067;
O23365	CYP97B3_ARATH	reviewed	Cytochrome P450 97B3, chloroplastic (EC 1.14.-.-)	CYP97B3 At4g15110 dl3600c	Arabidopsis thaliana (Mouse-ear cress)	580	carotenoid biosynthetic process [GO:0016117]	chloroplast [GO:0009507]; chloroplast envelope [GO:0009941]; chloroplast membrane [GO:0031969]; chloroplast stroma [GO:0009570]; cytosol [GO:0005829]	heme binding [GO:0020037]; iron ion binding [GO:0005506]; monooxygenase activity [GO:0004497]; oxidoreductase activity, acting on paired donors, with incorporation or reduction of molecular oxygen [GO:0016705]	Cytochrome P450 family	PF00067;
Q6TBX7	LUT1_ARATH	reviewed	Carotene epsilon-monooxygenase, chloroplastic (EC 1.14.14.158) (Cytochrome P450 97C1) (Protein LUTEIN DEFICIENT 1)	CYP97C1 LUT1 At3g53130 T4D2.60	Arabidopsis thaliana (Mouse-ear cress)	539	carotenoid biosynthetic process [GO:0016117]	chloroplast [GO:0009507]; chloroplast envelope [GO:0009941]	heme binding [GO:0020037]; iron ion binding [GO:0005506]; zeinoxanthin epsilon hydroxylase activity [GO:0009974]	Cytochrome P450 family	PF00067;
Q9FGC7	ZEP_ARATH	reviewed	Zeaxanthin epoxidase, chloroplastic (AtZEP) (EC 1.14.15.21) (Protein ABA DEFICIENT 1) (AtABA1) (Protein IMPAIRED IN BABA-INDUCED STERILITY 3) (Protein LOW EXPRESSION OF OSMOTIC STRESS-RESPONSIVE GENES 6) (Protein NON-PHOTOCHEMICAL QUENCHING 2)	ZEP ABA1 IBS3 LOS6 NPQ2 At5g67030 K8A10.10	Arabidopsis thaliana (Mouse-ear cress)	667	abscisic acid biosynthetic process [GO:0009688]; response to heat [GO:0009408]; response to red light [GO:0010114]; response to water deprivation [GO:0009414]; sugar mediated signaling pathway [GO:0010182]; xanthophyll biosynthetic process [GO:0016123]	chloroplast [GO:0009507]; chloroplast envelope [GO:0009941]; membrane [GO:0016020]; plastid [GO:0009536]	FAD binding [GO:0071949]; zeaxanthin epoxidase [overall] activity [GO:0009540]		PF01494;PF00498;
Q39249	VDE_ARATH	reviewed	Violaxanthin de-epoxidase, chloroplastic (AtVxDE) (EC 1.23.5.1) (Protein NON-PHOTOCHEMICAL QUENCHING 1)	VDE1 AVDE1 NPQ1 VXDE At1g08550 F22O13.3 T27G7.23	Arabidopsis thaliana (Mouse-ear cress)	462	chlorophyll metabolic process [GO:0015994]; fatty acid metabolic process [GO:0006631]; response to heat [GO:0009408]; xanthophyll cycle [GO:0010028]	chloroplast [GO:0009507]; chloroplast thylakoid [GO:0009534]; chloroplast thylakoid membrane [GO:0009535]; cytosol [GO:0005829]; extracellular region [GO:0005576]; thylakoid lumen [GO:0031977]	oxidoreductase activity [GO:0016491]; protein domain specific binding [GO:0019904]; violaxanthin de-epoxidase activity [GO:0046422]	Calycin superfamily, Lipocalin family	PF07137;
Q8GWB2	NSY1_ARATH	reviewed	Protein NEOXANTHIN-DEFICIENT 1	NDX1 At1g28100 F13K9.27	Arabidopsis thaliana (Mouse-ear cress)	282	F13K9.27	3702	NDX1		xanthophyll biosynthetic process [GO:0016123]						PTHR35467;			ath:AT1G28100;	At1g28100
Q7XJM2	CCD7_ARATH	reviewed	Carotenoid cleavage dioxygenase 7, chloroplastic (AtCCD7) (AtNCED7) (Beta,beta-carotene 9',10'-oxygenase) (EC 1.13.11.68) (Protein MORE AXILLARY BRANCHING 3) (Protein MORE AXILLARY GROWTH 3)	CCD7 MAX3 NCED7 At2g44990 T14P1.21	Arabidopsis thaliana (Mouse-ear cress)	618	carotene catabolic process [GO:0016121]; secondary shoot formation [GO:0010223]; strigolactone biosynthetic process [GO:1901601]	chloroplast [GO:0009507]	9-cis-beta-carotene 9',10'-cleavage oxygenase activity [GO:0102395]; 9-cis-epoxycarotenoid dioxygenase activity [GO:0045549]; carotenoid dioxygenase activity [GO:0010436]; metal ion binding [GO:0046872]; oxidoreductase activity, acting on single donors with incorporation of molecular oxygen, incorporation of two atoms of oxygen [GO:0016702]	Carotenoid oxygenase family	PF03055;	PTHR10543;
Q8VY26	CCD8_ARATH	reviewed	Carotenoid cleavage dioxygenase 8, chloroplastic (AtCCD8) (EC 1.13.11.69) (EC 1.13.11.70) (AtNCED8) (Protein MORE AXILLARY BRANCHING 4) (Protein MORE AXILLARY GROWTH 4)	CCD8 MAX4 NCED8 At4g32810 T16I18.20	Arabidopsis thaliana (Mouse-ear cress)	570	auxin polar transport [GO:0009926]; carotene catabolic process [GO:0016121]; leaf morphogenesis [GO:0009965]; response to auxin [GO:0009733]; secondary shoot formation [GO:0010223]; strigolactone biosynthetic process [GO:1901601]; xanthophyll catabolic process [GO:0016124]	chloroplast [GO:0009507]; chloroplast stroma [GO:0009570]	9-cis-10'-apo-beta-carotenal cleavage oxygenase activity [GO:0102396]; all-trans-beta-apo-10'-carotenal cleavage oxygenase activity [GO:0102251]; carotenoid dioxygenase activity [GO:0010436]; metal ion binding [GO:0046872]; oxidoreductase activity, acting on single donors with incorporation of molecular oxygen, incorporation of two atoms of oxygen [GO:0016702]	Carotenoid oxygenase family	PF03055;	PTHR10543;
O49505	NCED2_ARATH	reviewed	9-cis-epoxycarotenoid dioxygenase NCED2, chloroplastic (AtNCED2) (EC 1.13.11.51)	NCED2 At4g18350 F28J12.10	Arabidopsis thaliana (Mouse-ear cress)	583	F28J12.10	3702	NCED2	9-cis-epoxycarotenoid dioxygenase activity [GO:0045549]; carotenoid dioxygenase activity [GO:0010436]; metal ion binding [GO:0046872]	abscisic acid biosynthetic process [GO:0009688]; carotene catabolic process [GO:0016121]	chloroplast stroma [GO:0009570]; chloroplast thylakoid membrane [GO:0009535]	Carotenoid oxygenase family				PTHR10543;	PF03055;		ath:AT4G18350;	At4g18350
Q9LRR7	NCED3_ARATH	reviewed	9-cis-epoxycarotenoid dioxygenase NCED3, chloroplastic (AtNCED3) (EC 1.13.11.51) (Protein SALT TOLERANT 1)	NCED3 STO1 At3g14440 MOA2.4	Arabidopsis thaliana (Mouse-ear cress)	599	abscisic acid biosynthetic process [GO:0009688]; carotene catabolic process [GO:0016121]; hyperosmotic salinity response [GO:0042538]; response to osmotic stress [GO:0006970]; response to water deprivation [GO:0009414]	chloroplast [GO:0009507]; chloroplast stroma [GO:0009570]; chloroplast thylakoid membrane [GO:0009535]	9-cis-epoxycarotenoid dioxygenase activity [GO:0045549]; carotenoid dioxygenase activity [GO:0010436]; metal ion binding [GO:0046872]	Carotenoid oxygenase family	PF03055;	PTHR10543;
O49675	NCED4_ARATH	reviewed	Probable carotenoid cleavage dioxygenase 4, chloroplastic (AtCCD4) (EC 1.14.99.-) (AtNCED4)	CCD4 NCED4 At4g19170 T18B16.140	Arabidopsis thaliana (Mouse-ear cress)	595	carotene catabolic process [GO:0016121]	chloroplast [GO:0009507]; chloroplast stroma [GO:0009570]; cytosol [GO:0005829]; plastoglobule [GO:0010287]	carotenoid dioxygenase activity [GO:0010436]; metal ion binding [GO:0046872]	Carotenoid oxygenase family	PF03055;	PTHR10543;
Q9C6Z1	NCED5_ARATH	reviewed	Probable 9-cis-epoxycarotenoid dioxygenase NCED5, chloroplastic (AtNCED5) (EC 1.13.11.51)	NCED5 At1g30100 T2H7.10	Arabidopsis thaliana (Mouse-ear cress)	589	abscisic acid biosynthetic process [GO:0009688]; carotene catabolic process [GO:0016121]; response to water deprivation [GO:0009414]; seed dormancy process [GO:0010162]	chloroplast [GO:0009507]; chloroplast stroma [GO:0009570]; chloroplast thylakoid membrane [GO:0009535]; thylakoid [GO:0009579]	9-cis-epoxycarotenoid dioxygenase activity [GO:0045549]; carotenoid dioxygenase activity [GO:0010436]; metal ion binding [GO:0046872]	Carotenoid oxygenase family	PF03055;	PTHR10543;
Q9LRM7	NCED6_ARATH	reviewed	9-cis-epoxycarotenoid dioxygenase NCED6, chloroplastic (AtNCED6) (EC 1.13.11.51)	NCED6 At3g24220 MUJ8.12	Arabidopsis thaliana (Mouse-ear cress)	577	abscisic acid biosynthetic process [GO:0009688]; carotene catabolic process [GO:0016121]; response to red light [GO:0010114]; response to red or far red light [GO:0009639]	chloroplast [GO:0009507]; chloroplast stroma [GO:0009570]; chloroplast thylakoid membrane [GO:0009535]	9-cis-epoxycarotenoid dioxygenase activity [GO:0045549]; carotenoid dioxygenase activity [GO:0010436]; metal ion binding [GO:0046872]	Carotenoid oxygenase family	PF03055;	PTHR10543;
Q9M9F5	NCED9_ARATH	reviewed	9-cis-epoxycarotenoid dioxygenase NCED9, chloroplastic (AtNCED9) (EC 1.13.11.51)	NCED9 At1g78390 F3F9.10	Arabidopsis thaliana (Mouse-ear cress)	657	abscisic acid biosynthetic process [GO:0009688]; carotene catabolic process [GO:0016121]; seed dormancy process [GO:0010162]	chloroplast [GO:0009507]; chloroplast stroma [GO:0009570]	9-cis-epoxycarotenoid dioxygenase activity [GO:0045549]; carotenoid dioxygenase activity [GO:0010436]; metal ion binding [GO:0046872]	Carotenoid oxygenase family	PF03055;	PTHR10543;
Q9SLG2	GGPP4_ARATH	reviewed	Geranylgeranyl pyrophosphate synthase 4 (GGPP synthase 4) (GGPS4) (EC 2.5.1.-) ((2E,6E)-farnesyl diphosphate synthase 4) (Dimethylallyltranstransferase 4) (EC 2.5.1.1) (Farnesyl diphosphate synthase 4) (Farnesyltranstransferase 4) (EC 2.5.1.29) (Geranyltranstransferase 4) (EC 2.5.1.10)	GGPP4 At2g18640 F24H14.2	Arabidopsis thaliana (Mouse-ear cress)	372	carotenoid biosynthetic process [GO:0016117]; farnesyl diphosphate biosynthetic process [GO:0045337]; geranyl diphosphate biosynthetic process [GO:0033384]; geranylgeranyl diphosphate biosynthetic process [GO:0033386]; isoprenoid biosynthetic process [GO:0008299]	endoplasmic reticulum [GO:0005783]	dimethylallyltranstransferase activity [GO:0004161]; farnesyltranstransferase activity [GO:0004311]; geranyltranstransferase activity [GO:0004337]; metal ion binding [GO:0046872]; prenyltransferase activity [GO:0004659]	FPP/GGPP synthase family	PF00348;
Q9LJY2	GGPS10_ARATH	reviewed	Geranylgeranyl pyrophosphate synthase 10, mitochondrial (GGPP synthase 10) (GGPS10) (EC 2.5.1.-) ((2E,6E)-farnesyl diphosphate synthase 10) (Dimethylallyltranstransferase 10) (EC 2.5.1.1) (Farnesyl diphosphate synthase 10) (Farnesyltranstransferase 10) (EC 2.5.1.29) (Geranyltranstransferase 10) (EC 2.5.1.10)	At3g20160 MAL21.19	Arabidopsis thaliana (Mouse-ear cress)	344	carotenoid biosynthetic process [GO:0016117]; farnesyl diphosphate biosynthetic process [GO:0045337]; geranyl diphosphate biosynthetic process [GO:0033384]; geranylgeranyl diphosphate biosynthetic process [GO:0033386]	mitochondrion [GO:0005739]	dimethylallyltranstransferase activity [GO:0004161]; farnesyltranstransferase activity [GO:0004311]; geranyltranstransferase activity [GO:0004337]; metal ion binding [GO:0046872]; prenyltransferase activity [GO:0004659]	FPP/GGPP synthase family	PF00348;
Q9C826	ABA2_ARATH	reviewed	Xanthoxin dehydrogenase (EC 1.1.1.288) (Protein ABSCISIC ACID DEFICIENT 2) (Protein GLUCOSE INSENSITIVE 1) (Protein IMPAIRED SUCROSE INDUCTION 4) (Protein SALOBRENO 3) (Protein SALT RESISTANT 1) (Protein SUGAR INSENSITIVE 4) (Short-chain alcohol dehydrogenase ABA2) (Short-chain dehydrogenase reductase 1) (AtSDR1) (Xanthoxin oxidase)	ABA2 GIN1 ISI4 SAN3 SDR1 SIS4 SRE1 At1g52340 F19K6.3	Arabidopsis thaliana (Mouse-ear cress)	285	abscisic acid biosynthetic process [GO:0009688]; proline biosynthetic process [GO:0006561]; regulation of abscisic acid biosynthetic process [GO:0010115]; response to fructose [GO:0009750]; response to heat [GO:0009408]; response to water deprivation [GO:0009414]; sugar mediated signaling pathway [GO:0010182]	cytosol [GO:0005829]; nucleus [GO:0005634]	alcohol dehydrogenase (NAD+) activity [GO:0004022]; identical protein binding [GO:0042802]; xanthoxin dehydrogenase activity [GO:0010301]	Short-chain dehydrogenases/reductases (SDR) family
Q7G9P4	AAO3_ARATH	reviewed	Abscisic-aldehyde oxidase (EC 1.2.3.14) (Aldehyde oxidase 3) (AO-3) (AtAO-3) (AtAO4) (Indole-3-acetaldehyde oxidase) (IAA oxidase) (EC 1.2.3.7)	AAO3 AO4 At2g27150 F20F1.2	Arabidopsis thaliana (Mouse-ear cress)	1332	abscisic acid biosynthetic process [GO:0009688]; auxin biosynthetic process [GO:0009851]	cytosol [GO:0005829]	2 iron, 2 sulfur cluster binding [GO:0051537]; abscisic aldehyde oxidase activity [GO:0010293]; aldehyde oxidase activity [GO:0004031]; electron transfer activity [GO:0009055]; FAD binding [GO:0071949]; indole-3-acetaldehyde oxidase activity [GO:0050302]; iron ion binding [GO:0005506]; ubiquitin protein ligase binding [GO:0031625]	Xanthine dehydrogenase family	PF01315;PF02738;PF03450;PF00941;PF00111;PF01799;
Q9LIA0	GGPS11_ARATH	reviewed	Geranylgeranyl pyrophosphate synthase 11, chloroplastic (GGPP synthase 11) (GGPS11) (EC 2.5.1.-) ((2E,6E)-farnesyl diphosphate synthase 11) (Dimethylallyltranstransferase 11) (EC 2.5.1.1) (Farnesyl diphosphate synthase 11) (Farnesyltranstransferase 11) (EC 2.5.1.29) (Geranyltranstransferase 11) (EC 2.5.1.10)	At3g29430 MUO10.10	Arabidopsis thaliana (Mouse-ear cress)	357	MUO10.10	3702		dimethylallyltranstransferase activity [GO:0004161]; farnesyltranstransferase activity [GO:0004311]; geranyltranstransferase activity [GO:0004337]; metal ion binding [GO:0046872]; prenyltransferase activity [GO:0004659]	carotenoid biosynthetic process [GO:0016117]; farnesyl diphosphate biosynthetic process [GO:0045337]; geranyl diphosphate biosynthetic process [GO:0033384]; geranylgeranyl diphosphate biosynthetic process [GO:0033386]	chloroplast [GO:0009507]	FPP/GGPP synthase family					PF00348;	PATHWAY: Isoprenoid biosynthesis; farnesyl diphosphate biosynthesis; farnesyl diphosphate from geranyl diphosphate and isopentenyl diphosphate: step 1/1.; PATHWAY: Isoprenoid biosynthesis; geranyl diphosphate biosynthesis; geranyl diphosphate from dimethylallyl diphosphate and isopentenyl diphosphate: step 1/1.; PATHWAY: Isoprenoid biosynthesis; geranylgeranyl diphosphate biosynthesis; geranylger…	ath:AT3G29430;	At3g29430
Q9LHR4	GGPS12_ARATH	reviewed	Geranylgeranyl pyrophosphate synthase 12, chloroplastic (GGPP synthase 12) (GGPS12) (EC 2.5.1.-) ((2E,6E)-farnesyl diphosphate synthase 12) (Dimethylallyltranstransferase 12) (EC 2.5.1.1) (Farnesyl diphosphate synthase 12) (Farnesyltranstransferase 12) (EC 2.5.1.29) (Geranyltranstransferase 12) (EC 2.5.1.10)	At3g32040 F1M23.7	Arabidopsis thaliana (Mouse-ear cress)	360	F1M23.7	3702		dimethylallyltranstransferase activity [GO:0004161]; farnesyltranstransferase activity [GO:0004311]; geranyltranstransferase activity [GO:0004337]; metal ion binding [GO:0046872]; prenyltransferase activity [GO:0004659]	carotenoid biosynthetic process [GO:0016117]; farnesyl diphosphate biosynthetic process [GO:0045337]; geranyl diphosphate biosynthetic process [GO:0033384]; geranylgeranyl diphosphate biosynthetic process [GO:0033386]	chloroplast [GO:0009507]	FPP/GGPP synthase family					PF00348;	PATHWAY: Isoprenoid biosynthesis; farnesyl diphosphate biosynthesis; farnesyl diphosphate from geranyl diphosphate and isopentenyl diphosphate: step 1/1.; PATHWAY: Isoprenoid biosynthesis; geranyl diphosphate biosynthesis; geranyl diphosphate from dimethylallyl diphosphate and isopentenyl diphosphate: step 1/1.; PATHWAY: Isoprenoid biosynthesis; geranylgeranyl diphosphate biosynthesis; geranylger…	ath:AT3G32040;	At3g32040
O22043	GGPP6_ARATH	reviewed	Geranylgeranyl pyrophosphate synthase 6, mitochondrial (GGPP synthase 6) (GGPS6) (EC 2.5.1.-) ((2E,6E)-farnesyl diphosphate synthase 6) (Dimethylallyltranstransferase 6) (EC 2.5.1.1) (Farnesyl diphosphate synthase 6) (Farnesyltranstransferase 6) (EC 2.5.1.29) (Geranyltranstransferase 6) (EC 2.5.1.10)	GGPP6 At1g49530 F13F21.3	Arabidopsis thaliana (Mouse-ear cress)	336	F13F21.3	3702	GGPP6	dimethylallyltranstransferase activity [GO:0004161]; farnesyltranstransferase activity [GO:0004311]; geranyltranstransferase activity [GO:0004337]; metal ion binding [GO:0046872]; prenyltransferase activity [GO:0004659]	carotenoid biosynthetic process [GO:0016117]; farnesyl diphosphate biosynthetic process [GO:0045337]; geranyl diphosphate biosynthetic process [GO:0033384]; geranylgeranyl diphosphate biosynthetic process [GO:0033386]; isoprenoid biosynthetic process [GO:0008299]	mitochondrion [GO:0005739]	FPP/GGPP synthase family					PF00348;	PATHWAY: Isoprenoid biosynthesis; farnesyl diphosphate biosynthesis; farnesyl diphosphate from geranyl diphosphate and isopentenyl diphosphate: step 1/1.; PATHWAY: Isoprenoid biosynthesis; geranyl diphosphate biosynthesis; geranyl diphosphate from dimethylallyl diphosphate and isopentenyl diphosphate: step 1/1.; PATHWAY: Isoprenoid biosynthesis; geranylgeranyl diphosphate biosynthesis; geranylger…	ath:AT1G49530;	At1g49530
Q9LUE1	GGPP9_ARATH	reviewed	Geranylgeranyl pyrophosphate synthase 9, chloroplastic (GGPP synthase 9) (GGPS9) (EC 2.5.1.-) ((2E,6E)-farnesyl diphosphate synthase 9) (Dimethylallyltranstransferase 9) (EC 2.5.1.1) (Farnesyl diphosphate synthase 9) (Farnesyltranstransferase 9) (EC 2.5.1.29) (Geranyltranstransferase 9) (EC 2.5.1.10)	GGPPS9 GGPPS6 At3g14530 MIE1.3	Arabidopsis thaliana (Mouse-ear cress)	360	MIE1.3	3702	GGPPS9	dimethylallyltranstransferase activity [GO:0004161]; farnesyltranstransferase activity [GO:0004311]; geranyltranstransferase activity [GO:0004337]; metal ion binding [GO:0046872]; prenyltransferase activity [GO:0004659]	carotenoid biosynthetic process [GO:0016117]; farnesyl diphosphate biosynthetic process [GO:0045337]; geranyl diphosphate biosynthetic process [GO:0033384]; geranylgeranyl diphosphate biosynthetic process [GO:0033386]	chloroplast [GO:0009507]	FPP/GGPP synthase family					PF00348;	PATHWAY: Isoprenoid biosynthesis; farnesyl diphosphate biosynthesis; farnesyl diphosphate from geranyl diphosphate and isopentenyl diphosphate: step 1/1.; PATHWAY: Isoprenoid biosynthesis; geranyl diphosphate biosynthesis; geranyl diphosphate from dimethylallyl diphosphate and isopentenyl diphosphate: step 1/1.; PATHWAY: Isoprenoid biosynthesis; geranylgeranyl diphosphate biosynthesis; geranylger…	ath:AT3G14530;	At3g14530	GGPPS6
