# Supplementary material for: Developing a bioinformatics pipeline for comparative protein classification analysis
Source: BMC Genom Data. 2022 Jun 6;23:43. doi: 10.1186/s12863-022-01045-x (PMC9172112; doi:10.1186/s12863-022-01045-x)
Supplement: Supplementary file 18 — Additional file 18 Orthologs resulting from the tree obtained from the phylogenetic analysis of 44 elements of B. rapa Pekinensis group and 47 conserved Carotenoid gene products from A. thaliana. [file 12863_2022_1045_MOESM18_ESM.xlsx]

## Sheet: Foglio1
BRA (Uniprot, Ensembl B.rapa verification , gene ID)	Protein ID A. thaliana (Uniprot, TAIR- reference)	Gene ID A. thaliana (uniprot, TAIR)	Status	Enzyme and pathway databases (BRENDA , KEGG and Uniparc verified)
Bra033495	Q38854	DXS_ARATH	reviewed	1-deoxy-D-xylulose-5-phosphate synthase, chloroplastic (1-deoxyxylulose-5-phosphate synthase) (DXP synthase) (DXPS) (EC 2.2.1.7) (Protein CLOROPLASTOS ALTERADOS 1)
Bra036950	Q9XF91	PSBS_ARATH	reviewed	Photosystem II 22 kDa protein, chloroplastic (CP22) (Protein NONPHOTOCHEMICAL QUENCHING 4) (Protein PHOTOSYSTEM II SUBUNIT S)
Bra012130	O81014	ISPE_ARATH	reviewed	4-diphosphocytidyl-2-C-methyl-D-erythritol kinase, chloroplastic (EC 2.7.1.148) (4-(cytidine-5'-diphospho)-2-C-methyl-D-erythritol kinase) (CDPMEK) (CMEK) (Protein PIGMENT DEFECTIVE 277)
Bra027672	Q9CAK8	ISPF_ARATH	reviewed	2-C-methyl-D-erythritol 2,4-cyclodiphosphate synthase, chloroplastic (MECDP-synthase) (MECPS) (MECS) (EC 4.6.1.12)
Bra002468	B3H725	B3H725_ARATH	unreviewed	4-hydroxy-3-methylbut-2-enyl diphosphate synthase
Bra002468	F4K0E8	ISPG_ARATH	reviewed	4-hydroxy-3-methylbut-2-en-1-yl diphosphate synthase (ferredoxin), chloroplastic (EC 1.17.7.1) (1-hydroxy-2-methyl-2-(E)-butenyl 4-diphosphate synthase) (Protein CHLOROPLAST BIOGENESIS 4) (Protein CONSTITUTIVE SUBTILISIN 3)
Bra011522	Q94B35	ISPH_ARATH	reviewed	4-hydroxy-3-methylbut-2-enyl diphosphate reductase, chloroplastic (EC 1.17.7.4) (Protein CHLOROPLAST BIOGENESIS 6)
Bra006354	Q38929	IDI1_ARATH	reviewed	Isopentenyl-diphosphate Delta-isomerase I, chloroplastic (EC 5.3.3.2) (Isopentenyl pyrophosphate isomerase I) (IPP isomerase I)
Bra021411	Q42553	IDI2_ARATH	reviewed	Isopentenyl-diphosphate Delta-isomerase II, chloroplastic (EC 5.3.3.2) (Isopentenyl pyrophosphate isomerase II) (IPP isomerase II)
Bra011709	P34802	GGPS1_ARATH	reviewed	Heterodimeric geranylgeranyl pyrophosphate synthase large subunit 1, chloroplastic (GGPP synthase 1) (GGPS1) (EC 2.5.1.-) ((2E,6E)-farnesyl diphosphate synthase 1) (Dimethylallyltranstransferase 1) (EC 2.5.1.1) (Farnesyl diphosphate synthase 1) (Farnesyltranstransferase 1) (EC 2.5.1.29) (Geranyltranstransferase 1) (EC 2.5.1.10)
Bra027330	Q9LUD9	GGPS3_ARATH	reviewed	Geranylgeranyl pyrophosphate synthase 3, chloroplastic (GGPP synthase 3) (GGPS3) (EC 2.5.1.-) ((2E,6E)-farnesyl diphosphate synthase 3) (Dimethylallyltranstransferase 3) (EC 2.5.1.1) (Farnesyl diphosphate synthase 3) (Farnesyltranstransferase 3) (EC 2.5.1.29) (Geranyltranstransferase 3) (EC 2.5.1.10)
Bra038544	Q9ZU77	GGPS7_ARATH	reviewed	Geranylgeranyl pyrophosphate synthase 7, chloroplastic (GGPP synthase 7) (GGPS7) (EC 2.5.1.-) ((2E,6E)-farnesyl diphosphate synthase 7) (Dimethylallyltranstransferase 7) (EC 2.5.1.1) (Farnesyl diphosphate synthase 7) (Farnesyltranstransferase 7) (EC 2.5.1.29) (Geranyltranstransferase 7) (EC 2.5.1.10)
Bra021565	Q9LRR0	GGPS8_ARATH	reviewed	Putative geranylgeranyl pyrophosphate synthase 8, chloroplastic (GGPP synthase 8) (GGPS8) (EC 2.5.1.-) ((2E,6E)-farnesyl diphosphate synthase 8) (Dimethylallyltranstransferase 8) (EC 2.5.1.1) (Farnesyl diphosphate synthase 8) (Farnesyltranstransferase 8) (EC 2.5.1.29) (Geranyltranstransferase 8) (EC 2.5.1.10)
Bra011898	Q39108	GGR_ARATH	reviewed	Heterodimeric geranylgeranyl pyrophosphate synthase small subunit, chloroplastic
Bra008569	Q941C7	PSY1_ARATH	reviewed	Protein PSY1 [Cleaved into: Tyrosine-sulfated glycopeptide 1]
Bra032770	Q07356	PDS_ARATH	reviewed	15-cis-phytoene desaturase, chloroplastic/chromoplastic (EC 1.3.5.5) (Phytoene dehydrogenase) (Phytoene desaturase)
Bra019899	Q9SAC0	ZCIS_ARATH	reviewed	15-cis-zeta-carotene isomerase, chloroplastic (EC 5.2.1.12)
Bra031539	Q9M9Y8	CRTSO_ARATH	reviewed	Prolycopene isomerase, chloroplastic (CrtISO) (EC 5.2.1.13) (Carotenoid and chloroplast regulation protein 2) (Carotenoid isomerase)
Bra029825	Q38933	LCYB_ARATH	reviewed	Lycopene beta cyclase, chloroplastic (EC 5.5.1.19) (AtLCY) (Protein SUPPRESSOR OF ZEAXANTHIN-LESS 1)
Bra002769	Q38932	LCYE_ARATH	reviewed	Lycopene epsilon cyclase, chloroplastic (EC 5.5.1.18) (Protein LUTEIN DEFICIENT 2)
Bra013912	Q9SZZ8	BCH1_ARATH	reviewed	Beta-carotene 3-hydroxylase 1, chloroplastic (AtB1) (EC 1.14.15.24)
Bra038437	Q93VK5	LUT5_ARATH	reviewed	Protein LUTEIN DEFICIENT 5, chloroplastic (EC 1.14.-.-) (Cytochrome P450 97A3)
Bra038092	O23365	C97B3_ARATH	reviewed	Cytochrome P450 97B3, chloroplastic (EC 1.14.-.-)
Bra012127	Q9FGC7	ZEP_ARATH	reviewed	Zeaxanthin epoxidase, chloroplastic (AtZEP) (EC 1.14.15.21) (Protein ABA DEFICIENT 1) (AtABA1) (Protein IMPAIRED IN BABA-INDUCED STERILITY 3) (Protein LOW EXPRESSION OF OSMOTIC STRESS-RESPONSIVE GENES 6) (Protein NON-PHOTOCHEMICAL QUENCHING 2)
Bra018616	Q39249	VDE_ARATH	reviewed	Violaxanthin de-epoxidase, chloroplastic (AtVxDE) (EC 1.23.5.1) (Protein NON-PHOTOCHEMICAL QUENCHING 1)
Bra040330	Q7XJM2	CCD7_ARATH	reviewed	Carotenoid cleavage dioxygenase 7, chloroplastic (AtCCD7) (AtNCED7) (Beta,beta-carotene 9',10'-oxygenase) (EC 1.13.11.68) (Protein MORE AXILLARY BRANCHING 3) (Protein MORE AXILLARY GROWTH 3)
Bra011384	Q8VY26	CCD8_ARATH	reviewed	Carotenoid cleavage dioxygenase 8, chloroplastic (AtCCD8) (EC 1.13.11.69) (EC 1.13.11.70) (AtNCED8) (Protein MORE AXILLARY BRANCHING 4) (Protein MORE AXILLARY GROWTH 4)
Bra027336	Q9LRR7	NCED3_ARATH	reviewed	9-cis-epoxycarotenoid dioxygenase NCED3, chloroplastic (AtNCED3) (EC 1.13.11.51) (Protein SALT TOLERANT 1)
Bra013378	O49675	NCED4_ARATH	reviewed	Probable carotenoid cleavage dioxygenase 4, chloroplastic (AtCCD4) (EC 1.14.99.-) (AtNCED4)
Bra039216	O04046	GGPS2_ARATH	reviewed	Heterodimeric geranylgeranyl pyrophosphate synthase large subunit 2 (GGPP synthase 2) (GGPS2) (EC 2.5.1.-) ((2E,6E)-farnesyl diphosphate synthase 2) (Dimethylallyltranstransferase 2) (EC 2.5.1.1) (Farnesyl diphosphate synthase 2) (Farnesyltranstransferase 2) (EC 2.5.1.29) (Geranyltranstransferase 2) (EC 2.5.1.10)
Bra038544	Q9SLG2	GGPS4_ARATH	reviewed	Geranylgeranyl pyrophosphate synthase 4 (GGPP synthase 4) (GGPS4) (EC 2.5.1.-) ((2E,6E)-farnesyl diphosphate synthase 4) (Dimethylallyltranstransferase 4) (EC 2.5.1.1) (Farnesyl diphosphate synthase 4) (Farnesyltranstransferase 4) (EC 2.5.1.29) (Geranyltranstransferase 4) (EC 2.5.1.10)
Bra035808	Q9LJY2	GGPS10_ARATH	reviewed	Geranylgeranyl pyrophosphate synthase 10, mitochondrial (GGPP synthase 10) (GGPS10) (EC 2.5.1.-) ((2E,6E)-farnesyl diphosphate synthase 10) (Dimethylallyltranstransferase 10) (EC 2.5.1.1) (Farnesyl diphosphate synthase 10) (Farnesyltranstransferase 10) (EC 2.5.1.29) (Geranyltranstransferase 10) (EC 2.5.1.10)
Bra014323	Q9C826	ABA2_ARATH	reviewed	Xanthoxin dehydrogenase (EC 1.1.1.288) (Protein ABSCISIC ACID DEFICIENT 2) (Protein GLUCOSE INSENSITIVE 1) (Protein IMPAIRED SUCROSE INDUCTION 4) (Protein SALOBRENO 3) (Protein SALT RESISTANT 1) (Protein SUGAR INSENSITIVE 4) (Short-chain alcohol dehydrogenase ABA2) (Short-chain dehydrogenase reductase 1) (AtSDR1) (Xanthoxin oxidase)
Bra034026	Q8LFP9	NSY_ARATH	reviewed	Protein ABA DEFICIENT 4, chloroplastic
Bra034325	Q7G9P4	ALDO3_ARATH(AAO3)	reviewed	Abscisic-aldehyde oxidase (EC 1.2.3.14) (Aldehyde oxidase 3) (AO-3) (AtAO-3) (AtAO4) (Indole-3-acetaldehyde oxidase) (IAA oxidase) (EC 1.2.3.7)
Bra010123	Q9XFS9	DXR_ARATH	reviewed	1-deoxy-D-xylulose 5-phosphate reductoisomerase, chloroplastic (1-deoxyxylulose-5-phosphate reductoisomerase) (DXP reductoisomerase) (EC 1.1.1.267) (2-C-methyl-D-erythritol 4-phosphate synthase) (Protein PIGMENT-DEFECTIVE EMBRYO 129)
Bra026591	P69834	ISPD_ARATH	reviewed	2-C-methyl-D-erythritol 4-phosphate cytidylyltransferase, chloroplastic (EC 2.7.7.60) (4-diphosphocytidyl-2C-methyl-D-erythritol synthase) (MEP cytidylyltransferase) (AtMECT) (AtMEPCT)
	Q9LIA0	GGPS11_ARATH	reviewed	Geranylgeranyl pyrophosphate synthase 11, chloroplastic (GGPP synthase 11) (GGPS11) (EC 2.5.1.-) ((2E,6E)-farnesyl diphosphate synthase 11) (Dimethylallyltranstransferase 11) (EC 2.5.1.1) (Farnesyl diphosphate synthase 11) (Farnesyltranstransferase 11) (EC 2.5.1.29) (Geranyltranstransferase 11) (EC 2.5.1.10)
	Q9LHR4	GGPS12_ARATH	reviewed	Geranylgeranyl pyrophosphate synthase 12, chloroplastic (GGPP synthase 12) (GGPS12) (EC 2.5.1.-) ((2E,6E)-farnesyl diphosphate synthase 12) (Dimethylallyltranstransferase 12) (EC 2.5.1.1) (Farnesyl diphosphate synthase 12) (Farnesyltranstransferase 12) (EC 2.5.1.29) (Geranyltranstransferase 12) (EC 2.5.1.10)
	O22043	GGPS6_ARATH	reviewed	Geranylgeranyl pyrophosphate synthase 6, mitochondrial (GGPP synthase 6) (GGPS6) (EC 2.5.1.-) ((2E,6E)-farnesyl diphosphate synthase 6) (Dimethylallyltranstransferase 6) (EC 2.5.1.1) (Farnesyl diphosphate synthase 6) (Farnesyltranstransferase 6) (EC 2.5.1.29) (Geranyltranstransferase 6) (EC 2.5.1.10)
	Q9LUE1	GGPS9_ARATH	reviewed	Geranylgeranyl pyrophosphate synthase 9, chloroplastic (GGPP synthase 9) (GGPS9) (EC 2.5.1.-) ((2E,6E)-farnesyl diphosphate synthase 9) (Dimethylallyltranstransferase 9) (EC 2.5.1.1) (Farnesyl diphosphate synthase 9) (Farnesyltranstransferase 9) (EC 2.5.1.29) (Geranyltranstransferase 9) (EC 2.5.1.10)
Bra032359	Q9C6Z1	NCED5_ARATH	reviewed	Probable 9-cis-epoxycarotenoid dioxygenase NCED5, chloroplastic (AtNCED5) (EC 1.13.11.51)
Bra015002	Q9LRM7	NCED6_ARATH	reviewed	9-cis-epoxycarotenoid dioxygenase NCED6, chloroplastic (AtNCED6) (EC 1.13.11.51)
Bra035033	Q9M9F5	NCED9_ARATH	reviewed	9-cis-epoxycarotenoid dioxygenase NCED9, chloroplastic (AtNCED9) (EC 1.13.11.51)
