# Supplementary material for: Developing a bioinformatics pipeline for comparative protein classification analysis
Source: BMC Genom Data. 2022 Jun 6;23:43. doi: 10.1186/s12863-022-01045-x (PMC9172112; doi:10.1186/s12863-022-01045-x)
Supplement: Supplementary file 19 — Additional file 19 Table showing the Final finding of the whole process. [file 12863_2022_1045_MOESM19_ESM.xlsx]

## Sheet: Foglio1
A. thaliana	B. rapa orthologs				A. thaliana	B. rapa orthologs
MEP pathway and GGPS genes	MEP pathway and GGPS genes				MEP pathway and GGPS gene products	MEP pathway and GGPS gene products
Q38854	Q38854	M4EFX8	M4D8G9		DXS	Bra033495	Bra012779	Bra001832	1
Q9XFS9	M4D0X4	M4F481			DXR	Bra010123	Bra035881		2
Q9XF91	M4F790				PSBS-like (regulate carotenoid chlorofill energy coupling)	Bra036950			3
B3H725	M4CE37				HDS	Bra002468			4
P69834	M4ECT1				ISPD	Bra026591			5
O81014	M4D6M1				ISPE	Bra012130			6
Q9CAK8	M4EFV9	M4EG57(NS)			ISPF	Bra027672	Bra027770		7
F4K0E8	M4CE37				ISPG(HDS)	Bra002468			8
Q94B35	M4D4W5	M4F0M5			ISPH(HDR)	Bra011522	Bra034620		9
Q38929	M4CQ65				IDI1	Bra006354			10
Q42553	M4FHM1	M4DY15	M4CA34		IDI2	Bra040599	Bra021411	Bra001063	11
P34802	M4D5F2	M4DMQ0	M4D276		GGPS1	Bra011709	Bra017785	Bra010576	12	not syntenic element missing
O04046	M4FDP5	M4ETK8			GGPS2	Bra039216	Bra032140		13	needing further investigation
Q9LUD9	M4EEW8	M4DYG6	M4CBH6		GGPS3	Bra027330	Bra021562	Bra001556	14	extra ortholog found
O22043					GGPS6					related element
Q9ZU77	M4DJZ0				GGPS7	Bra038544			15
Q9LRR0	M4D276				GGPS8	Bra021565			16
Q9LUE1					GGPS9
Q9LIA0	BRAPAZ1V2				GGPS11	cag7890226(Bra)			17
Q9LHR4					GGPS12
Q9SLG2	M4FBS8				GGPS4	Bra038544			18
Q9LJY2	M4F408	M4CC47			GGPS10	Bra035808	Bra001777		19
Q39108	M4D5Z0				GGR	Bra011898			20
Carotenoid biosynthetic genes					Carotenoid biosynthetic gene products
Q941C7	M4CWH2	M4CQA2	M4E4A0		PSY1	Bra008569	Bra006391	Bra023603	21
Q07356	M4EVD7	M4D2P8			PDS3	Bra032770	Bra010751		22
Q9SAC0	M4DTQ6				ZCIS	Bra019899			23
Q38893	M4FH33				ZDS	Bra040411			24
Q9M9Y8	M4ERW2				CRTISO	Bra031539			25
A0A1P8ATC2	M4EGJ4				CRTISO2	Bra027908 (M4EGJ4.p)			26
Q38933	M4EM05				LCYB	Bra029825			27
Q38932	M4CEY7	M4CRJ7	M4DW24		LCYE	Bra002769	Bra006838	Bra020718	28
Q9SZZ8	M4DBQ2	M4DRK2			BCH1	Bra013912	Bra019145		29
Q9LTG0	M4CFY9	M4CVW1			BCH2	Bra003121	Bra008358		30
Q93VK5	M4FBH1				LUT5	Bra038437			31
O23365	M4FAH8				CYP97B3	Bra038092			32
Q9FGC7	M4D6L8	M4F7R9			ZEP	Bra012127	Bra037130		33
Q39249	M4DQ25				VDE1	Bra018616			34
Q9C826	M4DCV6	M4DR21			ABA2	Bra014323	Bra018964		35
Q8LFP9	M4EYY4				NSY	Bra034026			36
Q7XJM2	M4FGV2				CCD7	Bra040330			37
Q8VY26	M4D4I0				CCD8	Bra011384			38
O49505	M4D9Y8	M4D7Z3			NCED2	Bra013298	Bra012603		39
Q9LRR7	M4EEX4	M4DYG2	M4CBH2		NCED3	Bra027336	Bra021558	Bra001552	40
Q9C6Z1	M4EU77				NCED5	Bra032359			41
Q9LRM7	M4DET0				NCED6	Bra015002			42
Q9M9F5	M4F1T6	M4CVW1			NCED9	Bra035033	Bra008358		43
O49675	M4DA68	M4DWS4			NCED4	Bra013378	Bra020970		44
Q7G9P4	M4EZT2				ALD03(AAO3)	Bra034325			45
error pipeline= 5.6%
